# Supplementary material for: Altered differentiation of endometrial mesenchymal stromal fibroblasts is associated with endometriosis susceptibility
Source: Commun Biol. 2022 Jun 20;5:600. doi: 10.1038/s42003-022-03541-3 (PMC9209414; doi:10.1038/s42003-022-03541-3)
Supplement: Supplementary file 4 — Supplementary Data 1 [file 42003_2022_3541_MOESM4_ESM.xlsx]

## Sheet: Sheet1
Supplementary Data 1: Differential gene expression analysis between Cluster 0 and all other cells
gene	p_val	avg_logFC	pct.1	pct.2	p_val_adj	cluster
IGFBP5	0	0.983519	0.889	0.746	0	0
PTGDS	0	0.901888	0.484	0.215	0	0
MMP11	0	0.887383	0.712	0.433	0	0
MGP	0	0.766715	0.567	0.332	0	0
ACTA2	0	0.727698	0.974	0.921	0	0
SERPINE2	0	0.714743	0.876	0.794	0	0
WFDC1	0	0.668616	0.496	0.282	0	0
NUPR1	0	0.664284	0.978	0.903	0	0
CALD1	0	0.650605	1	1	0	0
CTGF	0	0.642398	0.966	0.912	0	0
NEAT1	0	0.640797	0.999	0.989	0	0
ALDH1A1	0	0.620121	0.535	0.335	0	0
SOX4	0	0.582487	0.89	0.716	0	0
WNT2	0	0.577228	0.551	0.264	0	0
MALAT1	0	0.574004	1	1	0	0
ID3	0	0.560847	0.975	0.93	0	0
CTSK	0	0.547235	0.925	0.81	0	0
TP53I3	0	0.539504	0.839	0.685	0	0
COL1A2	0	0.53456	1	0.999	0	0
LBH	0	0.501669	0.832	0.584	0	0
TAGLN	0	0.488894	1	1	0	0
THBS1	0	0.488465	0.988	0.946	0	0
FTH1	0	0.478691	1	1	0	0
PNRC1	0	0.471902	0.854	0.575	0	0
ANTXR1	0	0.470498	0.866	0.662	0	0
IFITM3	0	0.465911	1	1	0	0
CEMIP	0	0.463851	0.333	0.119	0	0
MDK	0	0.457912	0.95	0.894	0	0
HTRA1	0	0.457355	0.836	0.722	0	0
GREM1	0	0.455925	0.937	0.844	0	0
SULF1	0	0.454766	0.849	0.709	0	0
C1S	0	0.454035	0.579	0.344	0	0
ZFP36	0	0.440207	0.964	0.878	0	0
C11orf96	0	0.436556	0.566	0.324	0	0
THBS2	0	0.434194	0.815	0.653	0	0
PSAP	0	0.431347	0.99	0.957	0	0
MFGE8	0	0.42979	0.963	0.851	0	0
GJA1	0	0.428397	0.867	0.699	0	0
LUM	0	0.427882	0.86	0.734	0	0
AKAP12	0	0.423673	0.907	0.809	0	0
GRN	0	0.419019	0.984	0.929	0	0
C1R	0	0.414883	0.554	0.369	0	0
FILIP1L	0	0.412678	0.895	0.73	0	0
IGFBP7	0	0.409961	1	1	0	0
RBP1	0	0.407206	0.92	0.868	0	0
COL3A1	0	0.405159	0.988	0.95	0	0
SELENOM	0	0.405057	1	0.998	0	0
PALLD	0	0.398091	0.988	0.951	0	0
FCGRT	0	0.395115	0.934	0.794	0	0
SPON2	0	0.394862	0.995	0.972	0	0
COL1A1	0	0.394365	1	1	0	0
GSN	0	0.393089	0.978	0.892	0	0
CD55	0	0.383873	0.815	0.685	0	0
ARID5B	0	0.382935	0.996	0.959	0	0
COL4A1	0	0.380425	0.95	0.894	0	0
TCEAL4	0	0.373696	0.985	0.945	0	0
CEBPD	0	0.370428	0.715	0.551	0	0
IGFBP6	0	0.368102	0.995	0.986	0	0
GABARAPL1	0	0.365443	0.767	0.559	0	0
QPRT	0	0.36354	0.866	0.696	0	0
MMP2	0	0.362506	0.999	0.998	0	0
ITM2B	0	0.360634	0.995	0.987	0	0
DHRS3	0	0.359477	0.41	0.188	0	0
MAP1LC3A	0	0.358369	0.895	0.735	0	0
SH3BGRL	0	0.356278	0.936	0.819	0	0
MYLK	0	0.355425	0.978	0.914	0	0
SBF2-AS1	0	0.352369	0.771	0.572	0	0
IFITM2	0	0.344735	0.983	0.954	0	0
SYNPO2	0	0.342677	0.45	0.252	0	0
COL4A2	0	0.340576	0.974	0.938	0	0
NREP	0	0.338187	0.766	0.615	0	0
NNMT	0	0.331342	0.94	0.851	0	0
IGFBP4	0	0.327605	0.998	0.984	0	0
SAT1	0	0.322945	0.971	0.922	0	0
CHCHD10	0	0.320802	0.947	0.843	0	0
YPEL5	0	0.317976	0.905	0.751	0	0
PAMR1	0	0.317274	0.951	0.858	0	0
MEG3	0	0.315887	0.883	0.774	0	0
DUSP1	0	0.315766	0.997	0.984	0	0
MARCKSL1	0	0.312695	0.928	0.88	0	0
CITED2	0	0.311245	0.998	0.975	0	0
EIF3E	0	0.309297	0.999	0.994	0	0
SPOCK1	0	0.30915	0.823	0.679	0	0
PLD3	0	0.307429	0.927	0.814	0	0
MYL9	0	0.304725	1	1	0	0
EEF2	0	0.304416	1	1	0	0
DAB2	0	0.301293	0.946	0.867	0	0
MFAP2	0	0.298839	0.826	0.684	0	0
LRP1	0	0.295668	0.805	0.648	0	0
EFEMP2	0	0.291704	0.992	0.962	0	0
CTSD	0	0.291136	0.992	0.974	0	0
LPP	0	0.290072	0.852	0.721	0	0
PTK7	0	0.288762	0.742	0.59	0	0
RPL34	0	0.28666	1	1	0	0
C1orf198	0	0.28601	0.692	0.528	0	0
SNRPN	0	0.284788	0.811	0.641	0	0
BNIP3L	0	0.28371	0.915	0.809	0	0
FTL	0	0.278441	1	1	0	0
IGBP1	0	0.276861	0.857	0.742	0	0
CTSA	0	0.27499	0.961	0.913	0	0
EEF1A1	0	0.271113	1	1	0	0
COMMD6	0	0.265933	1	0.999	0	0
TTC3	0	0.265491	0.929	0.841	0	0
HLA-A	0	0.26175	0.999	0.999	0	0
EIF4A2	0	0.258417	0.978	0.92	0	0
PRDX5	0	0.256259	1	1	0	0
CYSTM1	0	0.256039	0.893	0.768	0	0
NETO2	0	-0.250012	0.171	0.39	0	0
PSMD11	0	-0.250431	0.631	0.79	0	0
ATP5F1B	0	-0.25091	0.994	0.998	0	0
MRPL3	0	-0.251568	0.69	0.826	0	0
CDK4	0	-0.25161	0.958	0.981	0	0
PSMB2	0	-0.252145	0.975	0.991	0	0
NCAPD2	0	-0.252967	0.05	0.282	0	0
HRAS	0	-0.253507	0.743	0.867	0	0
TIMM50	0	-0.253518	0.675	0.825	0	0
SRRM1	0	-0.253823	0.804	0.896	0	0
ADRM1	0	-0.254725	0.948	0.981	0	0
TMX2	0	-0.255009	0.551	0.729	0	0
PSMA3	0	-0.255208	0.907	0.956	0	0
MRPL24	0	-0.255274	0.699	0.838	0	0
MRPS34	0	-0.255467	0.95	0.979	0	0
PPP1R35	0	-0.255533	0.384	0.577	0	0
SMAGP	0	-0.255841	0.374	0.575	0	0
HMBS	0	-0.255961	0.4	0.605	0	0
C3orf14	0	-0.256034	0.263	0.481	0	0
G3BP1	0	-0.256344	0.53	0.712	0	0
MRPL14	0	-0.256669	0.967	0.988	0	0
TCP1	0	-0.257151	0.89	0.948	0	0
RNF126	0	-0.25736	0.605	0.764	0	0
ADK	0	-0.257443	0.542	0.72	0	0
GTF2A2	0	-0.257879	0.948	0.978	0	0
C20orf27	0	-0.258091	0.799	0.884	0	0
PPP1R14B	0	-0.25891	0.951	0.983	0	0
PRPS1	0	-0.258978	0.349	0.563	0	0
YWHAQ	0	-0.259231	0.99	0.997	0	0
PAXX	0	-0.259393	0.653	0.809	0	0
MRPS16	0	-0.259818	0.886	0.946	0	0
UQCC2	0	-0.259843	0.962	0.988	0	0
FANCI	0	-0.259882	0.035	0.273	0	0
ANAPC11	0	-0.260186	0.999	1	0	0
MRPL52	0	-0.260486	0.981	0.994	0	0
SNX5	0	-0.260623	0.433	0.644	0	0
NPM1	0	-0.260682	1	1	0	0
GCSH	0	-0.261209	0.682	0.814	0	0
SNRNP70	0	-0.261325	0.825	0.918	0	0
DONSON	0	-0.261502	0.118	0.351	0	0
CNBP	0	-0.26234	0.955	0.981	0	0
EZH2	0	-0.262602	0.106	0.332	0	0
CCT4	0	-0.263107	0.95	0.978	0	0
TMEM109	0	-0.263158	0.621	0.785	0	0
PFKP	0	-0.26365	0.635	0.795	0	0
SCARA3	0	-0.263935	0.236	0.475	0	0
EWSR1	0	-0.264004	0.744	0.872	0	0
PLGRKT	0	-0.264663	0.541	0.732	0	0
PKM	0	-0.266306	1	1	0	0
GLO1	0	-0.266341	0.828	0.908	0	0
MCM4	0	-0.266653	0.075	0.308	0	0
SRP9	0	-0.266699	0.977	0.993	0	0
UBE2L3	0	-0.266842	0.991	0.998	0	0
FARSB	0	-0.266984	0.29	0.518	0	0
NUDCD2	0	-0.267558	0.582	0.76	0	0
MTHFD1	0	-0.268282	0.224	0.459	0	0
MRPL57	0	-0.269174	0.95	0.979	0	0
NHP2	0	-0.269648	0.99	0.997	0	0
PRSS3	0	-0.270377	0.167	0.346	0	0
TMEM160	0	-0.271106	0.905	0.964	0	0
DCXR	0	-0.271167	0.701	0.846	0	0
HAUS1	0	-0.271516	0.462	0.672	0	0
EIF4A1	0	-0.271728	0.988	0.995	0	0
ARHGAP22	0	-0.271742	0.291	0.524	0	0
TXNDC12	0	-0.272576	0.801	0.902	0	0
POLR2H	0	-0.272735	0.623	0.79	0	0
RMI2	0	-0.272742	0.113	0.348	0	0
POLA2	0	-0.273313	0.07	0.308	0	0
MRPL15	0	-0.273616	0.676	0.819	0	0
COPS6	0	-0.273762	0.982	0.996	0	0
CD320	0	-0.274196	0.691	0.847	0	0
UFD1	0	-0.277515	0.83	0.916	0	0
LIG1	0	-0.277681	0.059	0.309	0	0
MEA1	0	-0.278238	0.91	0.962	0	0
UBE2N	0	-0.278844	0.945	0.979	0	0
SYNCRIP	0	-0.279074	0.671	0.828	0	0
TECR	0	-0.279488	0.883	0.958	0	0
TNFRSF12A	0	-0.27953	0.998	0.999	0	0
HINT2	0	-0.279868	0.695	0.839	0	0
RNPS1	0	-0.280148	0.868	0.938	0	0
ATAD3A	0	-0.280199	0.34	0.568	0	0
PSMA7	0	-0.281168	1	1	0	0
SRSF1	0	-0.281436	0.478	0.695	0	0
SET	0	-0.28184	0.977	0.991	0	0
CHCHD3	0	-0.28256	0.681	0.821	0	0
SURF4	0	-0.282847	0.929	0.974	0	0
CDKN2AIPNL	0	-0.283064	0.372	0.61	0	0
PDAP1	0	-0.28313	0.971	0.992	0	0
PFDN2	0	-0.283165	0.98	0.994	0	0
RAD23A	0	-0.283801	0.936	0.974	0	0
GRPEL1	0	-0.284793	0.493	0.696	0	0
NAP1L4	0	-0.284927	0.62	0.791	0	0
NOL7	0	-0.28526	0.889	0.955	0	0
ICMT	0	-0.285428	0.391	0.618	0	0
HSP90AB1	0	-0.285495	0.998	0.999	0	0
LSM6	0	-0.285603	0.549	0.736	0	0
PRMT1	0	-0.285637	0.921	0.971	0	0
RNF26	0	-0.285665	0.35	0.555	0	0
FH	0	-0.286141	0.537	0.723	0	0
SUPT16H	0	-0.286975	0.368	0.6	0	0
KIF4A	0	-0.286997	0.012	0.257	0	0
CIP2A	0	-0.287231	0.029	0.279	0	0
VPS29	0	-0.287566	0.924	0.97	0	0
ILF3	0	-0.287704	0.615	0.796	0	0
NRM	0	-0.287969	0.217	0.476	0	0
HNRNPF	0	-0.288546	0.88	0.943	0	0
ARL6IP6	0	-0.28855	0.223	0.454	0	0
RRP36	0	-0.289018	0.546	0.746	0	0
GMPPB	0	-0.289498	0.372	0.605	0	0
STOML2	0	-0.289725	0.968	0.991	0	0
PRR11	0	-0.289914	0.032	0.282	0	0
NUDT21	0	-0.29004	0.623	0.795	0	0
VBP1	0	-0.290638	0.663	0.83	0	0
CALM2	0	-0.290782	1	1	0	0
DAZAP1	0	-0.290835	0.445	0.674	0	0
MRPL18	0	-0.291786	0.874	0.947	0	0
OIP5	0	-0.291946	0.019	0.273	0	0
PPP1CA	0	-0.292034	0.981	0.996	0	0
BCL7C	0	-0.292204	0.927	0.973	0	0
NUDT15	0	-0.294237	0.196	0.463	0	0
SRM	0	-0.294283	0.823	0.906	0	0
ECT2	0	-0.294392	0.078	0.321	0	0
CARHSP1	0	-0.294687	0.953	0.98	0	0
ACYP1	0	-0.294811	0.358	0.576	0	0
GLRX3	0	-0.296307	0.877	0.951	0	0
ARHGDIA	0	-0.296604	0.994	0.999	0	0
SKA1	0	-0.297051	0.015	0.274	0	0
HELLS	0	-0.297125	0.078	0.319	0	0
UQCC3	0	-0.297396	0.793	0.904	0	0
UBB	0	-0.298104	1	1	0	0
RPA1	0	-0.29824	0.275	0.527	0	0
CALM3	0	-0.298517	0.981	0.995	0	0
FLOT1	0	-0.298531	0.852	0.94	0	0
RFC3	0	-0.298609	0.047	0.303	0	0
ACAT2	0	-0.299002	0.636	0.797	0	0
NSMCE4A	0	-0.299069	0.258	0.515	0	0
PSMB3	0	-0.299296	0.986	0.998	0	0
GSTO1	0	-0.299332	0.997	1	0	0
EXOSC3	0	-0.299382	0.368	0.6	0	0
SPAG5	0	-0.300101	0.015	0.271	0	0
NCAPH	0	-0.300105	0.012	0.258	0	0
SVIP	0	-0.300293	0.305	0.544	0	0
FBXO5	0	-0.300481	0.051	0.267	0	0
LMNB1	0	-0.300497	0.037	0.295	0	0
XRCC5	0	-0.300779	0.849	0.934	0	0
THOP1	0	-0.300854	0.268	0.529	0	0
MRPL51	0	-0.301948	0.997	1	0	0
C11orf24	0	-0.302005	0.534	0.737	0	0
SLC2A4RG	0	-0.302131	0.443	0.663	0	0
HNRNPA1	0	-0.302445	1	1	0	0
CCT7	0	-0.302606	0.919	0.97	0	0
PAFAH1B3	0	-0.303801	0.714	0.862	0	0
SNRPC	0	-0.304488	0.939	0.979	0	0
PIN1	0	-0.30496	0.967	0.99	0	0
NOP16	0	-0.305144	0.321	0.56	0	0
EMG1	0	-0.305172	0.503	0.712	0	0
COQ2	0	-0.305183	0.196	0.469	0	0
HIRIP3	0	-0.305248	0.118	0.393	0	0
PPIF	0	-0.305289	0.384	0.613	0	0
LY6K	0	-0.305571	0.101	0.311	0	0
TMSB15A	0	-0.30612	0.148	0.419	0	0
GPN3	0	-0.306373	0.264	0.526	0	0
SNRPA	0	-0.306427	0.671	0.841	0	0
GALE	0	-0.306841	0.328	0.579	0	0
NR2C2AP	0	-0.307058	0.14	0.392	0	0
HDGF	0	-0.307078	0.566	0.773	0	0
IKBIP	0	-0.307864	0.803	0.909	0	0
DDX46	0	-0.308538	0.74	0.877	0	0
PXMP2	0	-0.30932	0.399	0.636	0	0
SMC3	0	-0.309353	0.413	0.636	0	0
MAGOH	0	-0.309575	0.605	0.789	0	0
CDC6	0	-0.30978	0.042	0.265	0	0
NUP37	0	-0.310367	0.347	0.586	0	0
RHNO1	0	-0.310728	0.346	0.576	0	0
PRADC1	0	-0.310746	0.434	0.68	0	0
CNRIP1	0	-0.311447	0.541	0.746	0	0
ITGB1BP1	0	-0.311512	0.937	0.969	0	0
TEDC1	0	-0.311613	0.05	0.31	0	0
BANF1	0	-0.312275	0.989	0.997	0	0
NSD2	0	-0.314204	0.142	0.428	0	0
TMEM237	0	-0.31459	0.375	0.618	0	0
PSMC5	0	-0.314897	0.916	0.972	0	0
ACTL6A	0	-0.314973	0.343	0.592	0	0
BTG3	0	-0.316072	0.615	0.767	0	0
DDX21	0	-0.316777	0.683	0.826	0	0
MCUB	0	-0.317101	0.25	0.509	0	0
CLIC1	0	-0.319248	1	1	0	0
CMC2	0	-0.319601	0.548	0.728	0	0
ZWILCH	0	-0.319639	0.101	0.386	0	0
CHAF1A	0	-0.320297	0.083	0.342	0	0
PSMG1	0	-0.320367	0.612	0.79	0	0
RPP30	0	-0.320409	0.421	0.659	0	0
TFDP1	0	-0.320876	0.489	0.705	0	0
COX8A	0	-0.321313	1	1	0	0
NCAPG	0	-0.322581	0.024	0.283	0	0
CDK2	0	-0.322706	0.11	0.393	0	0
CKAP2L	0	-0.324406	0.01	0.269	0	0
FN3KRP	0	-0.324729	0.268	0.531	0	0
LYAR	0	-0.325549	0.215	0.488	0	0
CNIH4	0	-0.325702	0.861	0.936	0	0
GPATCH4	0	-0.325862	0.367	0.619	0	0
GGCT	0	-0.327976	0.529	0.724	0	0
JPT2	0	-0.328194	0.262	0.541	0	0
ATAD2	0	-0.329615	0.071	0.33	0	0
PTBP1	0	-0.329632	0.583	0.786	0	0
EXOSC9	0	-0.329641	0.177	0.446	0	0
BRIX1	0	-0.330458	0.393	0.63	0	0
EEF1E1	0	-0.331144	0.563	0.767	0	0
CCT2	0	-0.331254	0.906	0.96	0	0
HAUS8	0	-0.332215	0.06	0.337	0	0
SDF2L1	0	-0.333516	0.883	0.949	0	0
SKA3	0	-0.334124	0.029	0.315	0	0
ATP5MC1	0	-0.334359	0.986	0.997	0	0
SNRPD3	0	-0.335209	0.892	0.961	0	0
PRELID1	0	-0.335792	0.999	1	0	0
CDC45	0	-0.33592	0.03	0.29	0	0
FKBP4	0	-0.336369	0.464	0.693	0	0
SLBP	0	-0.336882	0.581	0.726	0	0
SLC9A3R2	0	-0.337087	0.574	0.748	0	0
TMEM97	0	-0.337155	0.206	0.485	0	0
NOP56	0	-0.337472	0.586	0.776	0	0
RUVBL1	0	-0.338611	0.411	0.671	0	0
SNRPF	0	-0.338734	0.959	0.989	0	0
RANGAP1	0	-0.339239	0.279	0.546	0	0
AXL	0	-0.339377	0.971	0.984	0	0
NOP58	0	-0.339891	0.338	0.601	0	0
CBX1	0	-0.340331	0.675	0.838	0	0
RFLNB	0	-0.340736	0.567	0.76	0	0
HMGN3	0	-0.34091	0.857	0.941	0	0
EIF2S1	0	-0.341099	0.538	0.757	0	0
WDR54	0	-0.341567	0.477	0.721	0	0
VRK1	0	-0.341799	0.084	0.368	0	0
IFRD2	0	-0.342423	0.422	0.665	0	0
BOLA3	0	-0.34249	0.769	0.904	0	0
GSPT1	0	-0.343498	0.773	0.898	0	0
C12orf75	0	-0.344176	1	1	0	0
LRRC59	0	-0.344279	0.924	0.976	0	0
DBF4	0	-0.345128	0.117	0.379	0	0
PSME2	0	-0.345803	0.968	0.995	0	0
CCT6A	0	-0.346442	0.893	0.959	0	0
EBP	0	-0.346661	0.677	0.848	0	0
POLE3	0	-0.347043	0.295	0.574	0	0
ARHGAP11A	0	-0.347151	0.042	0.318	0	0
POP7	0	-0.347225	0.733	0.872	0	0
RAD51AP1	0	-0.347274	0.026	0.31	0	0
STIP1	0	-0.347803	0.615	0.815	0	0
PLAUR	0	-0.347971	0.883	0.951	0	0
COPS3	0	-0.348346	0.542	0.754	0	0
SNRNP40	0	-0.348475	0.464	0.706	0	0
RBMX	0	-0.348562	0.795	0.91	0	0
CDKN2C	0	-0.349518	0.22	0.48	0	0
HNRNPDL	0	-0.349597	0.992	0.999	0	0
DKC1	0	-0.350542	0.276	0.561	0	0
C9orf40	0	-0.353868	0.16	0.456	0	0
ERH	0	-0.354705	0.995	0.998	0	0
PDCD5	0	-0.355375	0.973	0.993	0	0
PCMT1	0	-0.355908	0.842	0.939	0	0
VDAC3	0	-0.358218	0.81	0.919	0	0
PSMD14	0	-0.359052	0.721	0.875	0	0
NTMT1	0	-0.35921	0.916	0.972	0	0
SMC1A	0	-0.359676	0.217	0.507	0	0
POLR3K	0	-0.359951	0.353	0.625	0	0
PTMA	0	-0.361067	1	1	0	0
ARPC5L	0	-0.361373	0.826	0.93	0	0
SNRPE	0	-0.362006	0.99	0.999	0	0
MND1	0	-0.365685	0.031	0.331	0	0
TCF19	0	-0.366227	0.049	0.337	0	0
SERBP1	0	-0.367274	0.984	0.996	0	0
HJURP	0	-0.368366	0.017	0.271	0	0
CALM1	0	-0.369148	0.993	0.999	0	0
SFPQ	0	-0.369898	0.816	0.928	0	0
SNRNP25	0	-0.370541	0.633	0.822	0	0
ODC1	0	-0.373254	0.689	0.831	0	0
H1FX	0	-0.373331	0.617	0.782	0	0
ACOT7	0	-0.373341	0.674	0.867	0	0
RPA2	0	-0.374145	0.25	0.533	0	0
RBBP7	0	-0.374342	0.653	0.836	0	0
HPRT1	0	-0.374745	0.46	0.726	0	0
C1QBP	0	-0.374749	0.966	0.985	0	0
XRCC6	0	-0.375596	0.885	0.964	0	0
MAGOHB	0	-0.376261	0.534	0.764	0	0
HSPB11	0	-0.376484	0.661	0.849	0	0
RHEB	0	-0.376494	0.969	0.985	0	0
RFC4	0	-0.377042	0.115	0.415	0	0
PPM1G	0	-0.377897	0.712	0.872	0	0
HNRNPR	0	-0.379818	0.729	0.885	0	0
MRPL12	0	-0.38107	0.931	0.977	0	0
DIAPH3	0	-0.381978	0.099	0.411	0	0
MRPL17	0	-0.383411	0.917	0.969	0	0
TUBB6	0	-0.38428	0.99	0.998	0	0
AURKAIP1	0	-0.385312	0.998	1	0	0
HYI	0	-0.385857	0.775	0.9	0	0
EZR	0	-0.386537	0.598	0.798	0	0
EIF1AX	0	-0.388523	0.935	0.98	0	0
CYC1	0	-0.388768	0.954	0.989	0	0
TPM3	0	-0.390108	0.957	0.989	0	0
UHRF1	0	-0.391095	0.093	0.415	0	0
REEP4	0	-0.391821	0.253	0.508	0	0
TAGLN2	0	-0.392691	0.996	0.999	0	0
NME1	0	-0.394307	0.987	0.998	0	0
MIS18A	0	-0.394432	0.112	0.43	0	0
TPI1	0	-0.394752	1	1	0	0
CTNNAL1	0	-0.395644	0.595	0.805	0	0
HAT1	0	-0.395795	0.335	0.618	0	0
MELK	0	-0.396761	0.066	0.38	0	0
MRTO4	0	-0.400519	0.402	0.676	0	0
CMSS1	0	-0.401185	0.167	0.489	0	0
HNRNPM	0	-0.401186	0.791	0.934	0	0
NCAPH2	0	-0.402188	0.191	0.521	0	0
DRAP1	0	-0.404141	1	1	0	0
DCTPP1	0	-0.407911	0.499	0.726	0	0
CDCA4	0	-0.407935	0.238	0.478	0	0
SKA2	0	-0.409256	0.579	0.806	0	0
KIFC1	0	-0.410157	0.025	0.333	0	0
LMNB2	0	-0.410404	0.132	0.477	0	0
HSPE1	0	-0.410793	0.984	0.995	0	0
ILF2	0	-0.412081	0.889	0.969	0	0
RAD21	0	-0.41223	0.367	0.638	0	0
RRP7A	0	-0.412447	0.634	0.815	0	0
NDC80	0	-0.412494	0.024	0.322	0	0
EMC9	0	-0.412495	0.343	0.636	0	0
MCM3	0	-0.413264	0.134	0.443	0	0
PSMC3	0	-0.415711	0.923	0.979	0	0
PSMC3IP	0	-0.417308	0.059	0.393	0	0
SPDL1	0	-0.4185	0.17	0.464	0	0
KIF20A	0	-0.418842	0.024	0.337	0	0
PSMD2	0	-0.419413	0.914	0.976	0	0
CBR3	0	-0.41942	0.34	0.612	0	0
ITGB3BP	0	-0.419566	0.2	0.538	0	0
RBM8A	0	-0.419926	0.952	0.989	0	0
CYCS	0	-0.419928	0.983	0.996	0	0
ORC6	0	-0.420094	0.065	0.386	0	0
HMGA1	0	-0.423437	0.998	1	0	0
SRSF2	0	-0.425031	0.957	0.988	0	0
CSE1L	0	-0.428185	0.242	0.578	0	0
NCL	0	-0.428279	0.898	0.961	0	0
FUS	0	-0.429302	0.911	0.978	0	0
KPNB1	0	-0.430829	0.83	0.939	0	0
TM4SF1	0	-0.431502	0.229	0.463	0	0
POLD2	0	-0.431941	0.758	0.908	0	0
CDC25B	0	-0.432368	0.161	0.423	0	0
TPRKB	0	-0.433882	0.488	0.76	0	0
SAE1	0	-0.435506	0.757	0.907	0	0
TIMM10	0	-0.435668	0.743	0.889	0	0
FBL	0	-0.435944	0.824	0.937	0	0
NUDC	0	-0.437476	0.901	0.976	0	0
HNRNPA3	0	-0.440995	0.952	0.992	0	0
PPIH	0	-0.44122	0.346	0.682	0	0
PARP1	0	-0.442367	0.487	0.751	0	0
SIVA1	0	-0.443306	0.95	0.988	0	0
TEX30	0	-0.443426	0.294	0.594	0	0
FAM83D	0	-0.443492	0.041	0.308	0	0
ENDOG	0	-0.443518	0.14	0.474	0	0
CDT1	0	-0.444291	0.075	0.401	0	0
LSM2	0	-0.444945	0.831	0.939	0	0
PKMYT1	0	-0.445509	0.035	0.373	0	0
FOSL1	0	-0.448718	0.547	0.753	0	0
HNRNPAB	0	-0.449231	0.728	0.892	0	0
FOXM1	0	-0.45262	0.085	0.466	0	0
PGP	0	-0.455557	0.411	0.712	0	0
LSM3	0	-0.455828	0.913	0.977	0	0
SNRPA1	0	-0.459064	0.594	0.835	0	0
CDCA5	0	-0.459439	0.027	0.365	0	0
C19orf48	0	-0.460843	0.413	0.665	0	0
SGO2	0	-0.464119	0.039	0.343	0	0
PTGES3	0	-0.465743	0.981	0.997	0	0
SHCBP1	0	-0.466302	0.034	0.411	0	0
LRR1	0	-0.467384	0.166	0.54	0	0
SGO1	0	-0.470365	0.02	0.362	0	0
HSP90AA1	0	-0.470381	0.998	1	0	0
MT1E	0	-0.470504	0.853	0.924	0	0
LDHA	0	-0.472355	0.997	0.999	0	0
RPL22L1	0	-0.474711	0.967	0.991	0	0
CBX5	0	-0.475408	0.374	0.704	0	0
RUVBL2	0	-0.475744	0.68	0.885	0	0
SRSF3	0	-0.476205	0.984	0.998	0	0
CDKN2D	0	-0.476534	0.199	0.413	0	0
USP1	0	-0.477409	0.233	0.543	0	0
RFC2	0	-0.478488	0.185	0.54	0	0
COMMD4	0	-0.479575	0.806	0.944	0	0
SNRPG	0	-0.481782	0.99	0.999	0	0
PSRC1	0	-0.482063	0.068	0.358	0	0
SMS	0	-0.482504	0.956	0.984	0	0
PSIP1	0	-0.487213	0.465	0.76	0	0
MAD2L2	0	-0.487372	0.647	0.857	0	0
CENPE	0	-0.488066	0.03	0.343	0	0
SAC3D1	0	-0.488333	0.363	0.662	0	0
SRSF7	0	-0.489848	0.887	0.968	0	0
YWHAH	0	-0.491408	0.917	0.97	0	0
S100A10	0	-0.493271	0.929	0.982	0	0
DLGAP5	0	-0.494575	0.021	0.375	0	0
PAICS	0	-0.494886	0.468	0.769	0	0
FABP5	0	-0.495976	0.484	0.737	0	0
RACGAP1	0	-0.496176	0.059	0.411	0	0
TRIP13	0	-0.496507	0.04	0.449	0	0
HNRNPH3	0	-0.49753	0.789	0.935	0	0
KIF22	0	-0.498821	0.341	0.624	0	0
SSRP1	0	-0.499341	0.599	0.842	0	0
CKLF	0	-0.499508	0.711	0.891	0	0
CENPK	0	-0.500241	0.079	0.465	0	0
MCM5	0	-0.501322	0.121	0.481	0	0
TOMM40	0	-0.501433	0.648	0.865	0	0
KIF2C	0	-0.509494	0.016	0.354	0	0
POC1A	0	-0.51562	0.067	0.474	0	0
HSPD1	0	-0.516373	0.894	0.97	0	0
ANP32B	0	-0.516741	0.936	0.98	0	0
TROAP	0	-0.518528	0.079	0.497	0	0
SLC25A5	0	-0.519019	0.99	0.999	0	0
ASPM	0	-0.521242	0.02	0.351	0	0
DHFR	0	-0.524234	0.182	0.572	0	0
RRM1	0	-0.527576	0.208	0.593	0	0
HMMR	0	-0.528674	0.018	0.366	0	0
CDCA8	0	-0.530563	0.019	0.334	0	0
KIF23	0	-0.531773	0.064	0.415	0	0
HNRNPD	0	-0.535372	0.807	0.948	0	0
PLP2	0	-0.537266	0.943	0.986	0	0
BUB3	0	-0.539537	0.597	0.814	0	0
GGH	0	-0.541307	0.544	0.859	0	0
MXD3	0	-0.543214	0.055	0.349	0	0
CENPU	0	-0.543719	0.061	0.468	0	0
MYBL2	0	-0.543804	0.064	0.485	0	0
TUBB	0	-0.543961	1	1	0	0
TUBG1	0	-0.545037	0.532	0.82	0	0
EIF5A	0	-0.546635	0.992	0.997	0	0
KNSTRN	0	-0.54954	0.125	0.451	0	0
TMEM106C	0	-0.550175	0.703	0.903	0	0
NASP	0	-0.552036	0.469	0.779	0	0
CEP55	0	-0.552856	0.024	0.43	0	0
CCT5	0	-0.553502	0.825	0.948	0	0
CLSPN	0	-0.555266	0.052	0.432	0	0
EBNA1BP2	0	-0.557593	0.769	0.92	0	0
DEPDC1	0	-0.557765	0.022	0.393	0	0
TMPO	0	-0.559755	0.148	0.54	0	0
PRC1	0	-0.561459	0.039	0.46	0	0
DNMT1	0	-0.56435	0.341	0.705	0	0
LSM4	0	-0.564373	0.977	0.996	0	0
PLAU	0	-0.568188	0.614	0.778	0	0
ENO1	0	-0.568198	0.997	1	0	0
EXOSC8	0	-0.573562	0.318	0.688	0	0
KIF20B	0	-0.574427	0.056	0.422	0	0
ANP32E	0	-0.575987	0.417	0.744	0	0
EMP2	0	-0.578314	0.351	0.724	0	0
NRGN	0	-0.58104	0.145	0.581	0	0
NUDT1	0	-0.583479	0.648	0.915	0	0
CENPH	0	-0.583701	0.159	0.61	0	0
TACC3	0	-0.584803	0.037	0.436	0	0
PA2G4	0	-0.589148	0.886	0.972	0	0
NUCKS1	0	-0.592275	0.98	0.996	0	0
NUF2	0	-0.593486	0.018	0.383	0	0
SNRPD1	0	-0.593958	0.956	0.991	0	0
SPC24	0	-0.596304	0.08	0.508	0	0
CENPX	0	-0.597203	0.77	0.93	0	0
DUT	0	-0.604121	0.896	0.968	0	0
WDR34	0	-0.606532	0.394	0.758	0	0
ASF1B	0	-0.607943	0.043	0.449	0	0
LSM5	0	-0.609264	0.869	0.97	0	0
SMC2	0	-0.612755	0.131	0.575	0	0
DNAJC9	0	-0.613154	0.227	0.614	0	0
ANLN	0	-0.617869	0.044	0.462	0	0
GTSE1	0	-0.619192	0.026	0.419	0	0
SNRPB	0	-0.620464	0.99	0.999	0	0
BCL2L12	0	-0.622437	0.294	0.696	0	0
HNRNPA2B1	0	-0.628698	0.982	0.999	0	0
CCDC34	0	-0.629431	0.225	0.645	0	0
FEN1	0	-0.631558	0.123	0.51	0	0
GMNN	0	-0.634052	0.228	0.623	0	0
CKAP2	0	-0.636542	0.124	0.473	0	0
CACYBP	0	-0.638852	0.693	0.904	0	0
H2AFV	0	-0.639253	0.941	0.991	0	0
JPT1	0	-0.640612	0.986	0.997	0	0
GINS2	0	-0.64685	0.109	0.548	0	0
MZT1	0	-0.661512	0.383	0.719	0	0
HMGB3	0	-0.67522	0.396	0.776	0	0
MT2A	0	-0.688743	1	1	0	0
RAN	0	-0.695098	0.999	1	0	0
CENPN	0	-0.71897	0.233	0.719	0	0
SPC25	0	-0.720755	0.023	0.456	0	0
RPA3	0	-0.742691	0.522	0.876	0	0
KCNMA1	0	-0.746396	0.446	0.66	0	0
DDX39A	0	-0.748159	0.404	0.802	0	0
PCNA	0	-0.765469	0.375	0.73	0	0
DEK	0	-0.794134	0.816	0.953	0	0
AURKA	0	-0.797088	0.068	0.423	0	0
RANBP1	0	-0.799296	0.978	0.997	0	0
ARL6IP1	0	-0.824232	0.66	0.821	0	0
RPL39L	0	-0.826566	0.435	0.824	0	0
CCNA2	0	-0.828654	0.035	0.458	0	0
HMGB1	0	-0.83045	0.998	1	0	0
STMN1	0	-0.832299	0.978	0.997	0	0
MCM7	0	-0.837661	0.21	0.693	0	0
TPX2	0	-0.839071	0.067	0.535	0	0
H2AFX	0	-0.841656	0.377	0.728	0	0
PHF19	0	-0.841664	0.223	0.717	0	0
CENPM	0	-0.848795	0.135	0.694	0	0
PBK	0	-0.857635	0.037	0.551	0	0
AURKB	0	-0.875504	0.051	0.452	0	0
TUBA1C	0	-0.885275	0.941	0.986	0	0
CENPA	0	-0.894666	0.048	0.494	0	0
CDCA3	0	-0.929986	0.045	0.55	0	0
ZWINT	0	-0.93218	0.162	0.685	0	0
CDK1	0	-0.936887	0.074	0.419	0	0
HMGN2	0	-0.94245	0.987	0.998	0	0
MAD2L1	0	-0.952533	0.118	0.636	0	0
TOP2A	0	-0.953922	0.046	0.443	0	0
CCNB2	0	-0.966308	0.078	0.576	0	0
NUSAP1	0	-0.971053	0.059	0.569	0	0
PLK1	0	-0.981315	0.033	0.447	0	0
PIMREG	0	-0.992016	0.05	0.572	0	0
DTYMK	0	-1.01205	0.685	0.937	0	0
TUBA1B	0	-1.01544	0.998	1	0	0
KPNA2	0	-1.02425	0.625	0.853	0	0
UBE2T	0	-1.02934	0.224	0.692	0	0
MKI67	0	-1.03663	0.038	0.554	0	0
CENPF	0	-1.07642	0.063	0.561	0	0
SMC4	0	-1.0965	0.225	0.717	0	0
TUBB4B	0	-1.10628	0.962	0.995	0	0
TK1	0	-1.16311	0.471	0.909	0	0
CENPW	0	-1.16462	0.354	0.855	0	0
TYMS	0	-1.18024	0.233	0.783	0	0
CKS2	0	-1.22753	0.812	0.925	0	0
PCLAF	0	-1.26172	0.483	0.905	0	0
H2AFZ	0	-1.31308	0.997	1	0	0
CDKN3	0	-1.36457	0.184	0.777	0	0
RRM2	0	-1.36837	0.105	0.711	0	0
BIRC5	0	-1.45486	0.24	0.825	0	0
HIST1H4C	0	-1.48539	0.682	0.841	0	0
CCNB1	0	-1.4883	0.124	0.645	0	0
CKS1B	0	-1.50055	0.46	0.869	0	0
HMGB2	0	-1.52779	0.502	0.771	0	0
CDC20	0	-1.54354	0.078	0.648	0	0
UBE2S	0	-1.55228	0.881	0.971	0	0
PTTG1	0	-1.72952	0.544	0.903	0	0
UBE2C	0	-1.86753	0.134	0.604	0	0
MFAP4	6.32779e-308	0.370473	0.433	0.241	1.30289e-303	0
SDC1	3.74786e-305	-0.252041	0.451	0.646	7.71684e-301	0
NQO1	4.01454e-304	-0.276535	0.962	0.984	8.26594e-300	0
ANGPTL2	8.04175e-302	0.312943	0.681	0.517	1.6558e-297	0
FIBIN	2.04832e-301	0.400878	0.254	0.087	4.21748e-297	0
PDPN	2.53977e-295	0.305448	0.628	0.441	5.22939e-291	0
ADAM12	7.50883e-292	0.341627	0.522	0.351	1.54607e-287	0
ZDHHC12	1.17056e-291	-0.250312	0.705	0.82	2.41018e-287	0
TGM2	4.2167e-287	0.353344	0.975	0.949	8.68218e-283	0
LGALS3BP	2.76027e-284	0.252267	0.949	0.897	5.6834e-280	0
ITM2C	7.78194e-282	0.254034	0.891	0.813	1.6023e-277	0
CENPV	1.42686e-281	-0.264733	0.42	0.601	2.9379e-277	0
JUNB	2.80154e-278	0.288755	0.992	0.967	5.76838e-274	0
ITGAV	8.07436e-277	0.281854	0.651	0.492	1.66251e-272	0
GPNMB	2.61897e-272	0.285108	0.852	0.75	5.39246e-268	0
TRIB1	4.03136e-271	0.297861	0.744	0.606	8.30058e-267	0
EIF5	4.70194e-270	-0.267606	0.797	0.876	9.6813e-266	0
APOE	1.68308e-269	0.546624	0.314	0.146	3.46546e-265	0
COL12A1	4.58226e-264	0.272425	0.807	0.681	9.43487e-260	0
USP53	2.971e-263	0.306012	0.585	0.414	6.11728e-259	0
SMTN	2.89291e-254	-0.251326	0.584	0.732	5.95651e-250	0
NR2F1	2.6704e-245	0.294021	0.599	0.443	5.49835e-241	0
INHBA	3.07529e-243	0.396807	0.706	0.592	6.33202e-239	0
HTR2B	5.76986e-235	0.266883	0.701	0.55	1.18801e-230	0
FGF7	7.79681e-235	0.451345	0.635	0.515	1.60536e-230	0
CRYAB	2.14946e-234	0.354264	0.306	0.149	4.42574e-230	0
CTSF	8.45109e-234	0.266011	0.523	0.362	1.74008e-229	0
RARRES2	4.9333e-229	0.510928	0.876	0.821	1.01577e-224	0
NR4A1	8.55169e-225	0.321297	0.542	0.384	1.76079e-220	0
ADAMTS5	2.35568e-222	0.290344	0.383	0.223	4.85035e-218	0
SERPINE1	2.39257e-219	-0.277549	0.74	0.834	4.92631e-215	0
FN1	2.79631e-205	0.332203	0.982	0.964	5.7576e-201	0
RGCC	1.28864e-200	0.311743	0.817	0.692	2.65331e-196	0
HSPB6	3.09294e-196	0.355604	0.732	0.634	6.36837e-192	0
CHI3L1	5.03367e-194	0.514209	0.311	0.168	1.03643e-189	0
WNT5A	1.67411e-189	0.270545	0.821	0.726	3.44699e-185	0
SERPINF1	2.36622e-189	0.326183	0.51	0.368	4.87205e-185	0
COX7A1	2.5592e-177	0.253233	0.687	0.581	5.26938e-173	0
CRIM1	1.16211e-175	0.257154	0.848	0.775	2.39278e-171	0
KRTAP1-5	6.18828e-173	0.359623	0.359	0.217	1.27417e-168	0
LMCD1	1.23963e-169	0.3012	0.518	0.399	2.55239e-165	0
CST1	1.7753e-168	-1.00929	0.192	0.311	3.65534e-164	0
PIM1	1.02508e-167	0.269231	0.676	0.574	2.11064e-163	0
PLAT	8.97107e-167	0.261343	0.878	0.82	1.84714e-162	0
IGFBP3	2.91655e-160	0.512503	0.362	0.237	6.00517e-156	0
CXCL8	3.87586e-150	-0.520098	0.178	0.299	7.98039e-146	0
MMP3	4.56568e-147	-1.02182	0.446	0.56	9.40073e-143	0
SOD3	1.07127e-145	0.285619	0.332	0.211	2.20574e-141	0
CLIC3	3.34907e-145	0.285327	0.308	0.187	6.89574e-141	0
HNRNPH1	1.04328e-139	-0.315905	0.77	0.836	2.14812e-135	0
DCN	5.38512e-135	0.291192	0.55	0.437	1.1088e-130	0
TGFBI	3.95488e-133	0.251219	0.914	0.858	8.14311e-129	0
CNN1	3.57156e-110	0.419178	0.739	0.668	7.35385e-106	0
VCAN	1.16947e-102	0.282897	0.645	0.581	2.40793e-98	0
BGN	6.03793e-85	0.295243	0.553	0.468	1.24321e-80	0
POSTN	1.16714e-71	0.315735	0.278	0.197	2.40313e-67	0
