# Supplementary material for: Altered differentiation of endometrial mesenchymal stromal fibroblasts is associated with endometriosis susceptibility
Source: Commun Biol. 2022 Jun 20;5:600. doi: 10.1038/s42003-022-03541-3 (PMC9209414; doi:10.1038/s42003-022-03541-3)
Supplement: Supplementary file 5 — Supplementary Data 2 [file 42003_2022_3541_MOESM5_ESM.xlsx]

## Sheet: Sheet1
Supplementary Data 2: Differential gene expression analysis between Cluster 1and all other cells
gene	p_val	avg_logFC	pct.1	pct.2	p_val_adj	cluster
UBE2C	0	2.02134	0.694	0.136	0	1
PTTG1	0	1.8329	0.962	0.55	0	1
UBE2S	0	1.68557	0.986	0.882	0	1
CDC20	0	1.67621	0.758	0.08	0	1
HMGB2	0	1.67428	0.833	0.499	0	1
HIST1H4C	0	1.63493	0.88	0.68	0	1
CKS1B	0	1.63073	0.947	0.461	0	1
CCNB1	0	1.61659	0.741	0.128	0	1
BIRC5	0	1.56921	0.928	0.246	0	1
RRM2	0	1.4965	0.824	0.109	0	1
CDKN3	0	1.48185	0.885	0.189	0	1
H2AFZ	0	1.42456	1	0.997	0	1
PCLAF	0	1.35963	0.972	0.49	0	1
CKS2	0	1.34237	0.939	0.816	0	1
TYMS	0	1.29457	0.881	0.238	0	1
CENPW	0	1.277	0.95	0.356	0	1
TK1	0	1.26009	0.978	0.478	0	1
SMC4	0	1.21322	0.811	0.227	0	1
TUBB4B	0	1.20416	0.999	0.963	0	1
CENPF	0	1.1961	0.659	0.065	0	1
MKI67	0	1.15538	0.656	0.039	0	1
UBE2T	0	1.13612	0.777	0.228	0	1
KPNA2	0	1.13162	0.887	0.629	0	1
DTYMK	0	1.10999	0.979	0.688	0	1
PLK1	0	1.09843	0.529	0.034	0	1
PIMREG	0	1.09608	0.668	0.053	0	1
NUSAP1	0	1.08338	0.666	0.061	0	1
TUBA1B	0	1.08102	1	0.998	0	1
CCNB2	0	1.07372	0.673	0.08	0	1
TOP2A	0	1.07153	0.523	0.046	0	1
MAD2L1	0	1.05636	0.733	0.121	0	1
CDK1	0	1.0493	0.486	0.076	0	1
HMGN2	0	1.04098	1	0.987	0	1
CDCA3	0	1.03863	0.647	0.048	0	1
ZWINT	0	1.03316	0.78	0.166	0	1
CENPA	0	1.00212	0.579	0.051	0	1
AURKB	0	0.985308	0.533	0.051	0	1
TUBA1C	0	0.982887	0.995	0.941	0	1
PBK	0	0.960922	0.65	0.039	0	1
H2AFX	0	0.946464	0.798	0.377	0	1
CENPM	0	0.946315	0.798	0.139	0	1
TPX2	0	0.946269	0.629	0.067	0	1
PHF19	0	0.93965	0.809	0.226	0	1
CCNA2	0	0.935976	0.544	0.036	0	1
RPL39L	0	0.932251	0.904	0.435	0	1
MCM7	0	0.928913	0.78	0.214	0	1
ARL6IP1	0	0.917869	0.846	0.663	0	1
KCNMA1	0	0.903149	0.732	0.435	0	1
AURKA	0	0.902267	0.494	0.069	0	1
STMN1	0	0.895059	0.998	0.979	0	1
DEK	0	0.887693	0.978	0.817	0	1
HMGB1	0	0.887097	1	0.998	0	1
RANBP1	0	0.873912	0.999	0.979	0	1
PCNA	0	0.839275	0.783	0.382	0	1
DDX39A	0	0.83326	0.875	0.407	0	1
RPA3	0	0.82507	0.934	0.527	0	1
SPC25	0	0.816193	0.541	0.025	0	1
MT2A	0	0.81386	1	1	0	1
CENPN	0	0.802779	0.809	0.237	0	1
RAN	0	0.774352	1	0.999	0	1
MZT1	0	0.75481	0.793	0.381	0	1
HMGB3	0	0.753562	0.846	0.399	0	1
GINS2	0	0.728073	0.632	0.111	0	1
CKAP2	0	0.726642	0.542	0.125	0	1
CCDC34	0	0.717185	0.728	0.225	0	1
GMNN	0	0.71568	0.699	0.23	0	1
FEN1	0	0.710898	0.582	0.125	0	1
CACYBP	0	0.710318	0.941	0.695	0	1
ANLN	0	0.708144	0.548	0.044	0	1
H2AFV	0	0.705007	0.996	0.943	0	1
GTSE1	0	0.704139	0.495	0.027	0	1
BCL2L12	0	0.701759	0.77	0.297	0	1
JPT1	0	0.697874	0.999	0.986	0	1
SMC2	0	0.695225	0.661	0.133	0	1
DNAJC9	0	0.693592	0.687	0.229	0	1
SNRPB	0	0.692008	1	0.991	0	1
ASF1B	0	0.691198	0.528	0.044	0	1
LSM5	0	0.685445	0.987	0.871	0	1
DUT	0	0.684301	0.983	0.896	0	1
WDR34	0	0.683479	0.828	0.396	0	1
HNRNPA2B1	0	0.678391	0.999	0.983	0	1
NUF2	0	0.678326	0.455	0.019	0	1
SPC24	0	0.671483	0.585	0.084	0	1
SNRPD1	0	0.667883	0.997	0.957	0	1
TACC3	0	0.666207	0.513	0.038	0	1
CENPX	0	0.665254	0.956	0.772	0	1
KIF20B	0	0.657167	0.494	0.057	0	1
CENPH	0	0.657109	0.693	0.163	0	1
ENO1	0	0.653586	1	0.998	0	1
NUCKS1	0	0.652255	0.997	0.981	0	1
PA2G4	0	0.651326	0.983	0.888	0	1
ANP32E	0	0.649756	0.808	0.418	0	1
EXOSC8	0	0.647593	0.756	0.321	0	1
NRGN	0	0.644858	0.656	0.15	0	1
EIF5A	0	0.64044	0.998	0.992	0	1
TMPO	0	0.640365	0.618	0.149	0	1
PRC1	0	0.639056	0.541	0.041	0	1
DEPDC1	0	0.638542	0.466	0.023	0	1
DNMT1	0	0.634316	0.773	0.343	0	1
CEP55	0	0.633146	0.511	0.025	0	1
EBNA1BP2	0	0.632045	0.949	0.77	0	1
EMP2	0	0.63011	0.777	0.359	0	1
NUDT1	0	0.629917	0.95	0.655	0	1
CLSPN	0	0.627995	0.502	0.055	0	1
KNSTRN	0	0.627025	0.514	0.126	0	1
LSM4	0	0.624096	0.999	0.977	0	1
MXD3	0	0.623976	0.407	0.056	0	1
CENPU	0	0.621827	0.547	0.062	0	1
MYBL2	0	0.62149	0.568	0.065	0	1
CCT5	0	0.619746	0.965	0.828	0	1
TUBB	0	0.617567	1	1	0	1
KIF23	0	0.611026	0.484	0.065	0	1
CDCA8	0	0.610732	0.398	0.019	0	1
TUBG1	0	0.607073	0.868	0.536	0	1
HMMR	0	0.605831	0.434	0.019	0	1
PLP2	0	0.605598	0.993	0.944	0	1
BUB3	0	0.604077	0.852	0.599	0	1
TMEM106C	0	0.60272	0.929	0.709	0	1
ANP32B	0	0.602563	0.992	0.935	0	1
DHFR	0	0.600635	0.648	0.183	0	1
NASP	0	0.59876	0.825	0.475	0	1
ASPM	0	0.598375	0.418	0.02	0	1
RRM1	0	0.594902	0.662	0.211	0	1
HNRNPD	0	0.590101	0.968	0.81	0	1
TROAP	0	0.587406	0.572	0.083	0	1
KIF2C	0	0.586399	0.422	0.017	0	1
POC1A	0	0.585952	0.55	0.069	0	1
KIF22	0	0.583428	0.689	0.338	0	1
SLC25A5	0	0.581321	0.999	0.99	0	1
MT1E	0	0.580463	0.944	0.851	0	1
YWHAH	0	0.579293	0.982	0.917	0	1
SMS	0	0.576623	0.994	0.955	0	1
HSPD1	0	0.573444	0.982	0.896	0	1
TOMM40	0	0.572924	0.908	0.649	0	1
CENPK	0	0.572809	0.541	0.08	0	1
RPL22L1	0	0.572453	0.996	0.967	0	1
RACGAP1	0	0.570888	0.482	0.059	0	1
MCM5	0	0.567778	0.548	0.123	0	1
SSRP1	0	0.567465	0.891	0.6	0	1
TRIP13	0	0.565693	0.526	0.042	0	1
LDHA	0	0.563521	1	0.997	0	1
DLGAP5	0	0.56321	0.442	0.023	0	1
CKLF	0	0.562037	0.924	0.712	0	1
PAICS	0	0.560659	0.828	0.468	0	1
CENPE	0	0.560412	0.404	0.031	0	1
SAC3D1	0	0.558649	0.719	0.364	0	1
S100A10	0	0.55862	0.988	0.93	0	1
PSRC1	0	0.557819	0.417	0.068	0	1
CDKN2D	0	0.555301	0.461	0.197	0	1
MAD2L2	0	0.553824	0.897	0.648	0	1
HNRNPH3	0	0.5537	0.955	0.792	0	1
SRSF7	0	0.547344	0.98	0.888	0	1
CBX5	0	0.545591	0.77	0.375	0	1
USP1	0	0.543236	0.602	0.234	0	1
PSIP1	0	0.542945	0.811	0.469	0	1
SGO1	0	0.542344	0.43	0.021	0	1
RFC2	0	0.541643	0.604	0.188	0	1
SNRPG	0	0.538838	0.999	0.99	0	1
GGH	0	0.536584	0.886	0.558	0	1
SHCBP1	0	0.536389	0.485	0.035	0	1
SGO2	0	0.535145	0.403	0.04	0	1
LRR1	0	0.531049	0.611	0.168	0	1
C19orf48	0	0.530417	0.721	0.411	0	1
COMMD4	0	0.53011	0.963	0.81	0	1
CDCA5	0	0.528995	0.433	0.028	0	1
FOSL1	0	0.528652	0.804	0.544	0	1
FABP5	0	0.528606	0.786	0.485	0	1
PLAU	0	0.526609	0.776	0.627	0	1
SRSF3	0	0.524731	0.999	0.984	0	1
PTGES3	0	0.521788	0.999	0.982	0	1
PGP	0	0.520453	0.773	0.412	0	1
FOXM1	0	0.520156	0.542	0.086	0	1
RUVBL2	0	0.520004	0.914	0.684	0	1
TEX30	0	0.519459	0.662	0.291	0	1
FAM83D	0	0.515278	0.363	0.041	0	1
PKMYT1	0	0.513627	0.44	0.036	0	1
LSM3	0	0.512165	0.988	0.914	0	1
HNRNPAB	0	0.509653	0.925	0.728	0	1
TIMM10	0	0.509131	0.926	0.74	0	1
LSM2	0	0.507869	0.963	0.83	0	1
CDT1	0	0.506944	0.463	0.076	0	1
SNRPA1	0	0.506663	0.871	0.598	0	1
CDC25B	0	0.506415	0.48	0.16	0	1
ENDOG	0	0.505957	0.537	0.143	0	1
HSP90AA1	0	0.505163	1	0.998	0	1
FBL	0	0.504377	0.964	0.822	0	1
POLD2	0	0.50299	0.942	0.756	0	1
SIVA1	0	0.501606	0.992	0.951	0	1
KPNB1	0	0.498997	0.963	0.83	0	1
TM4SF1	0	0.494521	0.511	0.229	0	1
PARP1	0	0.493871	0.793	0.491	0	1
TPRKB	0	0.49376	0.811	0.489	0	1
CBR3	0	0.493514	0.672	0.339	0	1
PPIH	0	0.491456	0.738	0.35	0	1
SPDL1	0	0.48884	0.527	0.169	0	1
CSE1L	0	0.488651	0.642	0.243	0	1
SAE1	0	0.484254	0.931	0.759	0	1
EZR	0	0.482356	0.858	0.592	0	1
CYCS	0	0.480866	0.998	0.983	0	1
NCL	0	0.480776	0.97	0.9	0	1
ORC6	0	0.480374	0.447	0.067	0	1
ITGB3BP	0	0.479948	0.6	0.202	0	1
HNRNPA3	0	0.479623	0.996	0.953	0	1
KIF20A	0	0.478979	0.396	0.026	0	1
RRP7A	0	0.47841	0.853	0.634	0	1
NDC80	0	0.477883	0.381	0.025	0	1
CDCA4	0	0.477545	0.532	0.236	0	1
SRSF2	0	0.477453	0.992	0.958	0	1
PSMC3IP	0	0.47732	0.455	0.061	0	1
KIFC1	0	0.473777	0.393	0.026	0	1
RAD21	0	0.471833	0.689	0.368	0	1
LMNB2	0	0.471544	0.544	0.134	0	1
FUS	0	0.471148	0.986	0.913	0	1
NUDC	0	0.470998	0.982	0.904	0	1
EMC9	0	0.46811	0.69	0.345	0	1
NCAPH2	0	0.466481	0.586	0.191	0	1
PSMD2	0	0.465077	0.983	0.916	0	1
MCM3	0	0.463755	0.497	0.137	0	1
DCTPP1	0	0.46331	0.77	0.5	0	1
TUBB6	0	0.463087	0.999	0.99	0	1
MELK	0	0.462508	0.444	0.066	0	1
TPI1	0	0.462453	1	1	0	1
SKA2	0	0.461219	0.847	0.581	0	1
CMSS1	0	0.459854	0.55	0.168	0	1
PSMC3	0	0.458048	0.986	0.924	0	1
RBM8A	0	0.457841	0.991	0.954	0	1
REEP4	0	0.457001	0.561	0.253	0	1
HYI	0	0.456616	0.929	0.773	0	1
TAGLN2	0	0.456265	1	0.996	0	1
MRTO4	0	0.454475	0.728	0.404	0	1
DRAP1	0	0.452179	1	1	0	1
CTNNAL1	0	0.449277	0.844	0.597	0	1
HSPE1	0	0.449193	0.997	0.984	0	1
ODC1	0	0.449143	0.875	0.684	0	1
DIAPH3	0	0.448932	0.478	0.098	0	1
MIS18A	0	0.448813	0.487	0.115	0	1
RHEB	0	0.447646	0.991	0.968	0	1
HAT1	0	0.44726	0.669	0.337	0	1
HMGA1	0	0.446561	1	0.998	0	1
EIF1AX	0	0.446347	0.987	0.936	0	1
UHRF1	0	0.44348	0.472	0.096	0	1
ILF2	0	0.44091	0.975	0.892	0	1
AURKAIP1	0	0.438108	1	0.998	0	1
TPM3	0	0.437906	0.993	0.959	0	1
HNRNPM	0	0.433231	0.95	0.796	0	1
RFC4	0	0.431992	0.471	0.117	0	1
H1FX	0	0.431008	0.819	0.615	0	1
CYC1	0	0.430495	0.994	0.955	0	1
PPM1G	0	0.430087	0.903	0.713	0	1
HJURP	0	0.429743	0.323	0.017	0	1
HPRT1	0	0.427705	0.777	0.461	0	1
SNRNP25	0	0.427348	0.862	0.632	0	1
RBBP7	0	0.426008	0.868	0.655	0	1
MRPL12	0	0.423914	0.984	0.932	0	1
MND1	0	0.423565	0.391	0.031	0	1
HSPB11	0	0.422922	0.883	0.663	0	1
NME1	0	0.422903	0.999	0.987	0	1
RPA2	0	0.421796	0.583	0.253	0	1
TCF19	0	0.421509	0.392	0.05	0	1
RFLNB	0	0.421374	0.816	0.561	0	1
SERBP1	0	0.420878	0.998	0.985	0	1
SFPQ	0	0.419731	0.945	0.818	0	1
HNRNPR	0	0.419713	0.911	0.731	0	1
C1QBP	0	0.41883	0.989	0.966	0	1
MRPL17	0	0.416359	0.976	0.919	0	1
MAGOHB	0	0.416061	0.803	0.537	0	1
SMC1A	0	0.414155	0.562	0.219	0	1
CDKN2C	0	0.412951	0.536	0.219	0	1
C12orf75	0	0.411423	1	1	0	1
POLR3K	0	0.410283	0.674	0.355	0	1
PDCD5	0	0.410014	0.996	0.973	0	1
SNRPE	0	0.40984	1	0.991	0	1
C9orf40	0	0.409205	0.513	0.162	0	1
ARHGAP11A	0	0.403829	0.374	0.042	0	1
IFRD2	0	0.403176	0.72	0.42	0	1
ACOT7	0	0.402361	0.893	0.678	0	1
PLAUR	0	0.402168	0.964	0.883	0	1
DBF4	0	0.40216	0.432	0.117	0	1
NTMT1	0	0.402147	0.982	0.916	0	1
POLE3	0	0.402039	0.63	0.296	0	1
XRCC6	0	0.401936	0.97	0.888	0	1
DKC1	0	0.400955	0.614	0.278	0	1
COPS3	0	0.400674	0.794	0.543	0	1
RAD51AP1	0	0.399917	0.364	0.028	0	1
AXL	0	0.399704	0.986	0.972	0	1
ARPC5L	0	0.399497	0.946	0.828	0	1
EBP	0	0.397945	0.882	0.678	0	1
POP7	0	0.396354	0.899	0.733	0	1
ITGB1BP1	0	0.396065	0.985	0.934	0	1
VDAC3	0	0.396039	0.936	0.812	0	1
RBMX	0	0.395023	0.928	0.797	0	1
HNRNPDL	0	0.394903	0.999	0.992	0	1
VRK1	0	0.394798	0.421	0.085	0	1
LRRC59	0	0.394777	0.984	0.925	0	1
PRELID1	0	0.394387	1	0.999	0	1
PSMD14	0	0.394342	0.896	0.725	0	1
SNRNP40	0	0.394272	0.751	0.465	0	1
CALM1	0	0.393399	0.999	0.993	0	1
PTMA	0	0.393273	1	1	0	1
SNRPF	0	0.392173	0.993	0.959	0	1
BOLA3	0	0.391591	0.93	0.77	0	1
GSPT1	0	0.391322	0.92	0.775	0	1
FKBP4	0	0.390723	0.74	0.463	0	1
CDC45	0	0.388833	0.34	0.031	0	1
ATAD2	0	0.38757	0.384	0.07	0	1
TMEM97	0	0.387049	0.535	0.209	0	1
MCUB	0	0.386166	0.575	0.246	0	1
HAUS8	0	0.385821	0.391	0.061	0	1
RANGAP1	0	0.385558	0.591	0.282	0	1
ERH	0	0.385259	0.999	0.995	0	1
SKA3	0	0.385205	0.368	0.031	0	1
SLBP	0	0.384798	0.756	0.58	0	1
WDR54	0	0.38453	0.764	0.479	0	1
CBX1	0	0.384261	0.869	0.676	0	1
CMC2	0	0.383951	0.775	0.544	0	1
RUVBL1	0	0.383926	0.717	0.414	0	1
GGCT	0	0.383103	0.771	0.527	0	1
EIF2S1	0	0.382491	0.793	0.541	0	1
CCT6A	0	0.382459	0.966	0.895	0	1
JPT2	0	0.382333	0.595	0.263	0	1
BRIX1	0	0.380675	0.677	0.393	0	1
EEF1E1	0	0.380541	0.81	0.563	0	1
PCMT1	0	0.379979	0.948	0.846	0	1
TFDP1	0	0.37976	0.754	0.488	0	1
CKAP2L	0	0.378724	0.321	0.011	0	1
NOP58	0	0.378554	0.641	0.343	0	1
HMGN3	0	0.37759	0.953	0.859	0	1
FN3KRP	0	0.376797	0.584	0.268	0	1
NCAPG	0	0.37668	0.336	0.025	0	1
EXOSC9	0	0.376357	0.494	0.179	0	1
CNRIP1	0	0.375005	0.797	0.538	0	1
PXMP2	0	0.374757	0.697	0.395	0	1
CLIC1	0	0.374238	1	1	0	1
LYAR	0	0.374012	0.541	0.216	0	1
STIP1	0	0.373936	0.841	0.62	0	1
TMEM237	0	0.373772	0.673	0.373	0	1
PTBP1	0	0.372556	0.821	0.585	0	1
GPATCH4	0	0.37224	0.667	0.369	0	1
SNRPD3	0	0.372013	0.972	0.893	0	1
SLC9A3R2	0	0.370962	0.773	0.578	0	1
CHAF1A	0	0.369365	0.392	0.084	0	1
CDK2	0	0.368732	0.443	0.113	0	1
DDX21	0	0.367418	0.861	0.681	0	1
NOP56	0	0.366718	0.803	0.59	0	1
ZWILCH	0	0.365931	0.438	0.103	0	1
NSD2	0	0.365607	0.483	0.143	0	1
TEDC1	0	0.365103	0.363	0.05	0	1
CNIH4	0	0.363939	0.947	0.863	0	1
RPP30	0	0.363083	0.704	0.423	0	1
PSMG1	0	0.362428	0.82	0.615	0	1
SMC3	0	0.361879	0.682	0.413	0	1
CCT2	0	0.361709	0.967	0.908	0	1
COX8A	0	0.360845	1	1	0	1
PPIF	0	0.360793	0.662	0.383	0	1
SLC2A4RG	0	0.357278	0.711	0.442	0	1
CDC6	0	0.356961	0.307	0.043	0	1
ATP5MC1	0	0.356633	0.998	0.987	0	1
RHNO1	0	0.356371	0.618	0.348	0	1
NOP16	0	0.356117	0.609	0.321	0	1
BTG3	0	0.356098	0.793	0.617	0	1
SERPINE1	0	0.355927	0.869	0.734	0	1
C11orf24	0	0.355469	0.785	0.532	0	1
GALE	0	0.355319	0.63	0.328	0	1
ACTL6A	0	0.353181	0.632	0.347	0	1
ACAT2	0	0.352805	0.833	0.635	0	1
NQO1	0	0.352661	0.989	0.962	0	1
NEK2	0	0.35254	0.281	0.009	0	1
NR2C2AP	0	0.352345	0.439	0.142	0	1
COQ2	0	0.352273	0.521	0.197	0	1
HIRIP3	0	0.352246	0.445	0.12	0	1
GPN3	0	0.352094	0.573	0.266	0	1
NUP37	0	0.351718	0.626	0.35	0	1
NCAPH	0	0.34975	0.307	0.013	0	1
MAGOH	0	0.349708	0.82	0.607	0	1
PRADC1	0	0.349462	0.723	0.437	0	1
SRM	0	0.349318	0.926	0.822	0	1
LMNB1	0	0.349273	0.346	0.038	0	1
SPAG5	0	0.348371	0.32	0.016	0	1
PSME2	0	0.348023	0.995	0.97	0	1
FBXO5	0	0.347795	0.308	0.052	0	1
PSMC5	0	0.347752	0.979	0.918	0	1
BANF1	0	0.347698	0.998	0.989	0	1
EMG1	0	0.347022	0.751	0.504	0	1
DDX46	0	0.346897	0.901	0.741	0	1
PIN1	0	0.346607	0.993	0.967	0	1
ARHGDIA	0	0.346235	0.999	0.994	0	1
THOP1	0	0.346198	0.578	0.27	0	1
SKA1	0	0.34542	0.325	0.016	0	1
PFKP	0	0.345332	0.85	0.627	0	1
RFC3	0	0.34511	0.351	0.048	0	1
ECT2	0	0.344874	0.371	0.078	0	1
HDGF	0	0.344261	0.811	0.568	0	1
SNRPC	0	0.344068	0.984	0.94	0	1
CALM3	0	0.344044	0.996	0.982	0	1
HNRNPA1	0	0.343794	1	1	0	1
EXOSC3	0	0.343126	0.645	0.369	0	1
PAFAH1B3	0	0.341504	0.887	0.716	0	1
MRPL51	0	0.341259	1	0.997	0	1
NSMCE4A	0	0.341198	0.563	0.259	0	1
OIP5	0	0.341075	0.324	0.019	0	1
HELLS	0	0.340333	0.363	0.08	0	1
CHCHD3	0	0.33959	0.857	0.678	0	1
NUDT15	0	0.338606	0.513	0.197	0	1
RNF26	0	0.338543	0.602	0.348	0	1
RPA1	0	0.337892	0.569	0.278	0	1
GMPPB	0	0.337674	0.653	0.372	0	1
PRR11	0	0.337664	0.331	0.033	0	1
SNRPA	0	0.337664	0.868	0.674	0	1
TNFRSF12A	0	0.337265	0.999	0.998	0	1
ARL6IP6	0	0.336176	0.501	0.223	0	1
SVIP	0	0.335629	0.583	0.309	0	1
UQCC3	0	0.335154	0.925	0.794	0	1
RAD23A	0	0.334868	0.981	0.936	0	1
KIF4A	0	0.334837	0.306	0.012	0	1
CDCA2	0	0.334642	0.279	0.012	0	1
CIP2A	0	0.334526	0.328	0.03	0	1
LSM6	0	0.334484	0.777	0.548	0	1
BCL7C	0	0.334295	0.98	0.927	0	1
GSTO1	0	0.334051	1	0.997	0	1
SDF2L1	0	0.333893	0.951	0.887	0	1
FLOT1	0	0.331934	0.951	0.855	0	1
NUDT21	0	0.331786	0.829	0.624	0	1
MRPL18	0	0.331751	0.96	0.874	0	1
GLRX3	0	0.331353	0.961	0.879	0	1
DAZAP1	0	0.330614	0.716	0.447	0	1
ACYP1	0	0.330545	0.611	0.362	0	1
LY6K	0	0.330166	0.339	0.107	0	1
NRM	0	0.329337	0.522	0.219	0	1
SET	0	0.329152	0.993	0.977	0	1
RNPS1	0	0.328512	0.95	0.869	0	1
CARHSP1	0	0.328175	0.984	0.954	0	1
CCT7	0	0.327411	0.974	0.922	0	1
ILF3	0	0.326935	0.83	0.616	0	1
SUPT16H	0	0.326888	0.64	0.37	0	1
HNRNPF	0	0.32657	0.955	0.88	0	1
ATAD3A	0	0.326425	0.615	0.34	0	1
CDKN2AIPNL	0	0.326028	0.656	0.373	0	1
GRPEL1	0	0.32599	0.736	0.494	0	1
PPP1CA	0	0.325709	0.997	0.982	0	1
STOML2	0	0.325127	0.994	0.969	0	1
CALM2	0	0.324665	1	1	0	1
ICMT	0	0.324325	0.658	0.393	0	1
NOL7	0	0.323558	0.963	0.891	0	1
PDAP1	0	0.322565	0.995	0.972	0	1
FH	0	0.321921	0.755	0.539	0	1
PRPS1	0	0.321604	0.619	0.344	0	1
NAP1L4	0	0.321473	0.821	0.622	0	1
RRP36	0	0.321193	0.778	0.55	0	1
HINT2	0	0.320346	0.869	0.695	0	1
LIG1	0	0.319203	0.354	0.061	0	1
VPS29	0	0.317434	0.975	0.926	0	1
SRSF1	0	0.314998	0.731	0.481	0	1
MEA1	0	0.314818	0.971	0.911	0	1
TMEM160	0	0.314429	0.973	0.906	0	1
C20orf27	0	0.314333	0.909	0.797	0	1
TMSB15A	0	0.31412	0.447	0.158	0	1
RMI2	0	0.313655	0.392	0.114	0	1
NPM1	0	0.313645	1	1	0	1
POLA2	0	0.313213	0.351	0.072	0	1
UBE2N	0	0.313182	0.983	0.946	0	1
ANAPC15	0	0.312841	0.941	0.846	0	1
VBP1	0	0.312392	0.854	0.667	0	1
UFD1	0	0.311725	0.931	0.83	0	1
SMAGP	0	0.311208	0.625	0.371	0	1
RNF126	0	0.3105	0.804	0.602	0	1
NHP2	0	0.309941	0.998	0.99	0	1
NUDCD2	0	0.308737	0.795	0.583	0	1
XRCC5	0	0.308446	0.939	0.854	0	1
HRAS	0	0.308129	0.896	0.741	0	1
MTHFD1	0	0.307802	0.503	0.226	0	1
EZH2	0	0.307751	0.378	0.106	0	1
IKBIP	0	0.307608	0.918	0.808	0	1
C16orf74	0	0.307053	0.575	0.346	0	1
FARSB	0	0.306943	0.561	0.291	0	1
HSP90AB1	0	0.306741	0.999	0.999	0	1
SDC1	0	0.306353	0.694	0.448	0	1
ARHGAP22	0	0.306306	0.563	0.294	0	1
EIF5	0	0.306063	0.891	0.798	0	1
MCM4	0	0.305068	0.35	0.077	0	1
MRPS16	0	0.304739	0.959	0.886	0	1
C3orf14	0	0.304705	0.528	0.262	0	1
PFDN2	0	0.304607	0.994	0.981	0	1
CRNDE	0	0.304473	0.429	0.198	0	1
POLR2H	0	0.304449	0.816	0.626	0	1
DCXR	0	0.303246	0.872	0.702	0	1
PPP1R14B	0	0.303127	0.986	0.952	0	1
PRMT1	0	0.302927	0.974	0.924	0	1
GCSH	0	0.302692	0.845	0.68	0	1
PSMA7	0	0.302632	1	1	0	1
SYNCRIP	0	0.302312	0.848	0.676	0	1
BUB1	0	0.302246	0.274	0.014	0	1
FANCI	0	0.302165	0.319	0.036	0	1
TMEM109	0	0.300444	0.813	0.622	0	1
PAXX	0	0.300371	0.841	0.653	0	1
PSMB3	0	0.300132	0.999	0.987	0	1
SURF4	0	0.299659	0.978	0.931	0	1
SCARA3	0	0.299227	0.516	0.239	0	1
MRPL14	0	0.298928	0.992	0.968	0	1
EIF4A1	0	0.298761	0.995	0.989	0	1
DONSON	0	0.298709	0.394	0.12	0	1
KIF11	0	0.298591	0.275	0.016	0	1
HAUS1	0	0.298364	0.703	0.467	0	1
MRPL15	0	0.298066	0.84	0.679	0	1
TCP1	0	0.297838	0.959	0.891	0	1
MRPL57	0	0.297766	0.982	0.951	0	1
CENPV	0	0.297539	0.635	0.421	0	1
G3BP1	0	0.296209	0.75	0.53	0	1
SNX5	0	0.296065	0.682	0.435	0	1
PKM	0	0.295582	1	1	0	1
PPP1R35	0	0.295551	0.613	0.385	0	1
CDK4	0	0.295397	0.985	0.958	0	1
RALA	0	0.294723	0.893	0.778	0	1
NCAPD2	0	0.294551	0.327	0.051	0	1
RCC1	0	0.294494	0.531	0.26	0	1
UBE2L3	0	0.294114	0.998	0.991	0	1
GLO1	0	0.294109	0.921	0.829	0	1
CTPS1	0	0.293549	0.533	0.264	0	1
BARD1	0	0.292868	0.322	0.069	0	1
HMBS	0	0.292169	0.645	0.401	0	1
MRPL37	0	0.291972	0.931	0.836	0	1
MRPL52	0	0.290827	0.996	0.982	0	1
SMTN	0	0.290716	0.759	0.586	0	1
TARBP2	0	0.29035	0.529	0.292	0	1
MRPL24	0	0.290113	0.865	0.7	0	1
NETO2	0	0.289962	0.431	0.172	0	1
CNBP	0	0.289554	0.984	0.956	0	1
UACA	0	0.289407	0.796	0.6	0	1
ABHD11	0	0.289264	0.469	0.199	0	1
LBR	0	0.289261	0.471	0.225	0	1
GPSM2	0	0.289073	0.33	0.083	0	1
TIMM50	0	0.28893	0.851	0.677	0	1
ANAPC11	0	0.288906	1	0.999	0	1
PRKDC	0	0.288675	0.643	0.403	0	1
PLGRKT	0	0.2886	0.761	0.544	0	1
SUMO3	0	0.287891	0.953	0.888	0	1
GTF2A2	0	0.287845	0.982	0.949	0	1
NUP62	0	0.286869	0.519	0.259	0	1
RBM17	0	0.286429	0.896	0.775	0	1
RNF5	0	0.286351	0.775	0.587	0	1
CCT4	0	0.286016	0.981	0.951	0	1
ADRM1	0	0.285987	0.985	0.949	0	1
EWSR1	0	0.285136	0.89	0.747	0	1
TMX2	0	0.284896	0.759	0.554	0	1
FAM136A	0	0.284823	0.781	0.569	0	1
COPS6	0	0.283887	0.997	0.983	0	1
HADH	0	0.283558	0.658	0.421	0	1
SIGMAR1	0	0.283258	0.849	0.681	0	1
PHF5A	0	0.283065	0.651	0.404	0	1
MRPS34	0	0.283031	0.983	0.95	0	1
ZNF511	0	0.282391	0.778	0.571	0	1
PPIL1	0	0.282059	0.533	0.28	0	1
CCND3	0	0.281914	0.66	0.457	0	1
ELOC	0	0.281874	0.997	0.986	0	1
SF3B4	0	0.281831	0.732	0.509	0	1
MAPRE1	0	0.281232	0.861	0.716	0	1
ACD	0	0.281022	0.486	0.233	0	1
FANCD2	0	0.280496	0.273	0.028	0	1
CENPS	0	0.280458	0.413	0.138	0	1
EIF4EBP1	0	0.280433	0.971	0.92	0	1
UQCC2	0	0.280055	0.991	0.963	0	1
MIS18BP1	0	0.279742	0.358	0.121	0	1
SNRNP70	0	0.279704	0.93	0.827	0	1
PITHD1	0	0.279362	0.699	0.478	0	1
BOP1	0	0.279269	0.577	0.333	0	1
FAM111A	0	0.279146	0.376	0.148	0	1
SRP9	0	0.279005	0.994	0.978	0	1
PSMB2	0	0.278861	0.993	0.975	0	1
ZDHHC12	0	0.278768	0.843	0.705	0	1
NCAPD3	0	0.278213	0.317	0.063	0	1
MRPL3	0	0.278073	0.85	0.691	0	1
RFC5	0	0.278044	0.337	0.076	0	1
ECI2	0	0.277916	0.856	0.719	0	1
PSMD11	0	0.277884	0.813	0.634	0	1
SF3A3	0	0.277637	0.633	0.393	0	1
AK2	0	0.277561	0.842	0.673	0	1
IMP4	0	0.277527	0.825	0.667	0	1
ERLIN1	0	0.277444	0.429	0.168	0	1
TOMM34	0	0.276757	0.647	0.414	0	1
EIF4E	0	0.27606	0.904	0.796	0	1
YWHAQ	0	0.275893	0.997	0.991	0	1
SRRM1	0	0.275804	0.908	0.806	0	1
NELFE	0	0.275281	0.932	0.839	0	1
MTCH2	0	0.274124	0.984	0.942	0	1
RAB8A	0	0.274065	0.746	0.542	0	1
ADK	0	0.273909	0.744	0.547	0	1
MCM2	0	0.272711	0.302	0.06	0	1
CCDC86	0	0.272206	0.479	0.226	0	1
C11orf68	0	0.272073	0.648	0.42	0	1
NXT1	0	0.271867	0.712	0.504	0	1
MCM6	0	0.271697	0.345	0.122	0	1
EIF6	0	0.27126	0.987	0.953	0	1
SRSF9	0	0.270974	0.999	0.996	0	1
POLE4	0	0.270384	0.942	0.867	0	1
CHCHD2	0	0.270108	1	1	0	1
AC090409.1	0	0.269083	0.543	0.323	0	1
PNN	0	0.26865	0.615	0.395	0	1
PPP1CC	0	0.268625	0.903	0.785	0	1
DSN1	0	0.268531	0.315	0.079	0	1
THOC3	0	0.268504	0.462	0.21	0	1
SLC43A3	0	0.268475	0.343	0.105	0	1
OXCT1	0	0.268224	0.46	0.209	0	1
RBM14	0	0.268217	0.5	0.26	0	1
HSPA9	0	0.26807	0.836	0.678	0	1
PRPF19	0	0.267923	0.589	0.345	0	1
COA1	0	0.267922	0.823	0.664	0	1
PRPS2	0	0.267773	0.468	0.223	0	1
HNRNPU	0	0.267485	0.946	0.86	0	1
KIF5B	0	0.267431	0.969	0.951	0	1
SLC25A10	0	0.267176	0.35	0.091	0	1
EXOSC2	0	0.267102	0.384	0.137	0	1
UCK2	0	0.267056	0.618	0.383	0	1
TEDC2	0	0.267019	0.294	0.056	0	1
PFN1	0	0.26682	1	1	0	1
CBX3	0	0.266724	0.913	0.814	0	1
PGAM1	0	0.266694	1	0.999	0	1
PSMD7	0	0.266302	0.966	0.922	0	1
MRPL11	0	0.266295	0.939	0.851	0	1
EIF4A3	0	0.266211	0.767	0.583	0	1
TFAM	0	0.265837	0.514	0.265	0	1
ANXA2	0	0.26564	1	1	0	1
CD320	0	0.265402	0.858	0.698	0	1
UBB	0	0.265317	1	1	0	1
CENPQ	0	0.265294	0.301	0.07	0	1
POLR2D	0	0.265148	0.482	0.237	0	1
DBI	0	0.264606	1	0.998	0	1
TXNDC12	0	0.264152	0.908	0.806	0	1
MRPL22	0	0.263764	0.93	0.837	0	1
PPP2CA	0	0.263748	0.884	0.766	0	1
CKAP5	0	0.26365	0.408	0.185	0	1
GAR1	0	0.263534	0.667	0.44	0	1
PHB	0	0.263299	0.995	0.978	0	1
MRPS18C	0	0.263024	0.887	0.751	0	1
NCAPG2	0	0.262971	0.278	0.03	0	1
NIP7	0	0.262661	0.533	0.291	0	1
GMPS	0	0.262592	0.655	0.433	0	1
PPP5C	0	0.262506	0.621	0.388	0	1
TMEM18	0	0.262408	0.688	0.476	0	1
EMC8	0	0.262304	0.822	0.647	0	1
GOT1	0	0.261788	0.545	0.328	0	1
GAPDH	0	0.261671	1	1	0	1
MCMBP	0	0.261225	0.471	0.235	0	1
COA4	0	0.26105	0.928	0.848	0	1
NOLC1	0	0.260943	0.494	0.258	0	1
CD3EAP	0	0.260913	0.391	0.16	0	1
FANCG	0	0.260792	0.302	0.056	0	1
RNASEH2B	0	0.260754	0.506	0.272	0	1
TECR	0	0.260648	0.961	0.887	0	1
GTPBP4	0	0.26051	0.7	0.489	0	1
RAD51C	0	0.260297	0.534	0.297	0	1
TMEM14B	0	0.260233	0.977	0.937	0	1
PSMC1	0	0.259742	0.957	0.894	0	1
MRPS2	0	0.259696	0.731	0.532	0	1
RNASEH2C	0	0.259437	0.951	0.877	0	1
NANS	0	0.259057	0.912	0.807	0	1
AAAS	0	0.259054	0.538	0.3	0	1
MRPL58	0	0.25898	0.712	0.496	0	1
ATP5F1B	0	0.258862	0.998	0.994	0	1
TCTEX1D2	0	0.258053	0.611	0.379	0	1
PSMG3	0	0.257664	0.8	0.621	0	1
SLIRP	0	0.257434	0.995	0.983	0	1
DNAJC8	0	0.256931	0.958	0.889	0	1
HNRNPK	0	0.256808	0.996	0.987	0	1
MRPS11	0	0.256219	0.919	0.817	0	1
IRAK1	0	0.256198	0.603	0.373	0	1
FAM129B	0	0.255966	0.754	0.555	0	1
RSRC1	0	0.255878	0.538	0.308	0	1
MRPS7	0	0.255836	0.918	0.816	0	1
PSMA3	0	0.255679	0.956	0.91	0	1
GEMIN6	0	0.254916	0.511	0.271	0	1
TRAP1	0	0.254894	0.601	0.383	0	1
AIMP2	0	0.253368	0.64	0.424	0	1
ODF2	0	0.253054	0.409	0.169	0	1
COPRS	0	0.253044	0.975	0.921	0	1
UPF3B	0	0.253002	0.449	0.22	0	1
YEATS4	0	0.252978	0.419	0.198	0	1
PRDX3	0	0.25286	0.907	0.81	0	1
UBE2I	0	0.252388	0.994	0.981	0	1
PRPF31	0	0.252381	0.831	0.667	0	1
TOMM5	0	0.252343	0.751	0.563	0	1
POP5	0	0.252294	0.745	0.547	0	1
SUN2	0	0.251995	0.547	0.32	0	1
RRP1	0	0.251911	0.559	0.319	0	1
SPCS3	0	0.25191	0.9	0.791	0	1
UBA2	0	0.251782	0.664	0.458	0	1
UTP18	0	0.251441	0.548	0.317	0	1
MRPL13	0	0.251184	0.918	0.821	0	1
SNHG15	0	0.25072	0.506	0.284	0	1
PAK1IP1	0	0.2506	0.494	0.27	0	1
SSNA1	0	0.250597	0.973	0.932	0	1
WBP11	0	0.250352	0.644	0.416	0	1
CBFB	0	0.250283	0.569	0.336	0	1
VDAC1	0	0.250211	0.998	0.995	0	1
TCEAL8	0	-0.250635	0.889	0.956	0	1
ZFAND5	0	-0.253122	0.891	0.954	0	1
LGALS3	0	-0.253451	1	1	0	1
LRP10	0	-0.253646	0.884	0.954	0	1
NPC2	0	-0.254376	1	1	0	1
TMEM98	0	-0.254768	0.913	0.963	0	1
YIPF3	0	-0.255741	0.903	0.961	0	1
ITGB1	0	-0.256383	1	1	0	1
FTL	0	-0.257463	1	1	0	1
SERF2	0	-0.258816	1	1	0	1
TOMM7	0	-0.263425	0.999	1	0	1
ATP6V0E1	0	-0.265389	1	1	0	1
RPS27L	0	-0.265508	1	1	0	1
SRP14	0	-0.265933	1	1	0	1
LITAF	0	-0.266884	0.938	0.977	0	1
SAT2	0	-0.270715	0.887	0.95	0	1
EEF1A1	0	-0.271107	1	1	0	1
RTL8C	0	-0.272202	0.901	0.964	0	1
EIF4B	0	-0.274273	0.781	0.883	0	1
JUP	0	-0.276733	0.154	0.367	0	1
ATP6V1G1	0	-0.280027	0.986	0.997	0	1
MAGED1	0	-0.282496	0.856	0.936	0	1
MXD4	0	-0.284143	0.335	0.544	0	1
VAT1	0	-0.284923	0.843	0.941	0	1
UQCRB	0	-0.287531	0.999	1	0	1
WIPI1	0	-0.287825	0.604	0.759	0	1
CYSTM1	0	-0.289183	0.752	0.89	0	1
MXRA8	0	-0.289668	0.943	0.986	0	1
LAMP1	0	-0.291195	0.925	0.971	0	1
NUCB1	0	-0.29163	0.797	0.902	0	1
C4orf48	0	-0.29266	0.945	0.983	0	1
ATP6AP2	0	-0.293262	0.813	0.903	0	1
LAPTM4A	0	-0.295016	0.996	0.998	0	1
RAB13	0	-0.296716	0.954	0.983	0	1
DDAH2	0	-0.297453	0.737	0.873	0	1
SYNGR1	0	-0.30095	0.607	0.771	0	1
COMMD6	0	-0.301261	0.998	1	0	1
CTSB	0	-0.301303	0.998	0.999	0	1
COL5A2	0	-0.304103	0.743	0.863	0	1
MYL9	0	-0.30511	1	1	0	1
RPL34	0	-0.305453	1	1	0	1
FHL2	0	-0.307407	0.978	0.994	0	1
DAB2	0	-0.310716	0.86	0.943	0	1
C9orf16	0	-0.310949	0.985	0.998	0	1
FKBP10	0	-0.311331	0.944	0.984	0	1
LRP1	0	-0.314266	0.637	0.798	0	1
PAM	0	-0.314494	0.639	0.79	0	1
BNIP3L	0	-0.315518	0.794	0.912	0	1
ZMAT3	0	-0.317144	0.36	0.559	0	1
SSR4	0	-0.317798	1	1	0	1
BEX4	0	-0.318454	0.358	0.562	0	1
APP	0	-0.318702	0.77	0.878	0	1
PRDX5	0	-0.319692	1	1	0	1
ASAH1	0	-0.320775	0.607	0.75	0	1
EEF2	0	-0.323006	1	1	0	1
PCOLCE	0	-0.3236	0.985	0.988	0	1
IGBP1	0	-0.323837	0.725	0.855	0	1
TIMP2	0	-0.3239	0.945	0.979	0	1
PPIC	0	-0.324668	0.83	0.936	0	1
HLA-C	0	-0.325624	0.994	0.999	0	1
C1orf198	0	-0.32572	0.504	0.689	0	1
LPP	0	-0.325897	0.706	0.848	0	1
RABAC1	0	-0.327082	1	1	0	1
HLA-B	0	-0.327345	0.967	0.99	0	1
COL6A3	0	-0.328852	0.97	0.992	0	1
PBXIP1	0	-0.329747	0.202	0.435	0	1
ITGAV	0	-0.330423	0.469	0.647	0	1
TPP1	0	-0.331727	0.611	0.788	0	1
EIF4A2	0	-0.343627	0.907	0.978	0	1
NREP	0	-0.349212	0.604	0.759	0	1
PKIG	0	-0.349746	0.927	0.981	0	1
EIF3E	0	-0.350703	0.993	0.999	0	1
SPOCK1	0	-0.351557	0.66	0.819	0	1
ITM2C	0	-0.351794	0.793	0.893	0	1
TTC3	0	-0.352324	0.821	0.93	0	1
COL4A2	0	-0.354038	0.932	0.974	0	1
CTSF	0	-0.357383	0.317	0.527	0	1
TRIB1	0	-0.358515	0.579	0.743	0	1
AEBP1	0	-0.362961	0.692	0.822	0	1
MFAP2	0	-0.363293	0.658	0.825	0	1
MYLK	0	-0.364826	0.907	0.976	0	1
IGFBP4	0	-0.365789	0.983	0.997	0	1
MEG3	0	-0.36623	0.757	0.881	0	1
EFEMP2	0	-0.371796	0.956	0.991	0	1
NR2F1	0	-0.375071	0.408	0.6	0	1
SYNPO2	0	-0.376761	0.229	0.444	0	1
SPARC	0	-0.376961	1	1	0	1
SNRPN	0	-0.378353	0.605	0.811	0	1
DUSP1	0	-0.385698	0.981	0.997	0	1
ANGPTL2	0	-0.388678	0.482	0.681	0	1
JUNB	0	-0.389908	0.961	0.992	0	1
YPEL5	0	-0.390907	0.722	0.904	0	1
B2M	0	-0.391216	1	1	0	1
COL4A1	0	-0.392045	0.882	0.95	0	1
GPNMB	0	-0.393157	0.725	0.854	0	1
CTSA	0	-0.393408	0.899	0.963	0	1
CTSD	0	-0.394757	0.969	0.992	0	1
CST3	0	-0.399788	1	1	0	1
DHRS3	0	-0.40009	0.156	0.405	0	1
SAT1	0	-0.40448	0.912	0.971	0	1
CEBPD	0	-0.406887	0.536	0.709	0	1
LGALS3BP	0	-0.411805	0.88	0.951	0	1
CITED2	0	-0.414594	0.97	0.998	0	1
HLA-A	0	-0.417545	0.999	0.999	0	1
USP53	0	-0.417959	0.372	0.588	0	1
TMEM59	0	-0.418064	0.962	0.989	0	1
COL1A1	0	-0.420487	1	1	0	1
CD55	0	-0.423871	0.669	0.811	0	1
MAP1LC3A	0	-0.429895	0.71	0.893	0	1
TCEAL4	0	-0.430662	0.938	0.985	0	1
MARCKSL1	0	-0.434893	0.864	0.93	0	1
MFAP4	0	-0.435202	0.208	0.431	0	1
PLD3	0	-0.435521	0.789	0.928	0	1
GABARAPL1	0	-0.436788	0.523	0.765	0	1
SH3BGRL	0	-0.439254	0.798	0.935	0	1
THBS2	0	-0.439671	0.645	0.806	0	1
RAMP1	0	-0.459251	0.776	0.914	0	1
MMP2	0	-0.459574	0.998	0.999	0	1
TAGLN	0	-0.462581	1	1	0	1
C1R	0	-0.468715	0.337	0.552	0	1
PDPN	0	-0.46945	0.386	0.634	0	1
IGFBP6	0	-0.469703	0.983	0.995	0	1
CHCHD10	0	-0.474293	0.817	0.949	0	1
PALLD	0	-0.478113	0.944	0.988	0	1
ARID5B	0	-0.478233	0.951	0.996	0	1
SULF1	0	-0.481396	0.698	0.843	0	1
QPRT	0	-0.482846	0.656	0.868	0	1
COL12A1	0	-0.486991	0.644	0.812	0	1
CARD16	0	-0.493974	0.778	0.903	0	1
SERPINF1	0	-0.495651	0.308	0.521	0	1
SELENOM	0	-0.506983	0.998	1	0	1
C11orf96	0	-0.508924	0.29	0.56	0	1
FTH1	0	-0.509323	1	1	0	1
SBF2-AS1	0	-0.510894	0.523	0.774	0	1
AKAP12	0	-0.514707	0.787	0.908	0	1
MDK	0	-0.51513	0.888	0.948	0	1
IFITM2	0	-0.519116	0.946	0.983	0	1
FCGRT	0	-0.527745	0.767	0.933	0	1
FILIP1L	0	-0.528224	0.697	0.895	0	1
ITM2B	0	-0.533966	0.984	0.995	0	1
C1S	0	-0.538038	0.304	0.576	0	1
TP53I3	0	-0.541488	0.671	0.832	0	1
ZFP36	0	-0.542945	0.861	0.964	0	1
HTRA1	0	-0.556536	0.698	0.836	0	1
GSN	0	-0.561034	0.871	0.979	0	1
PNRC1	0	-0.567269	0.529	0.85	0	1
COL3A1	0	-0.573646	0.942	0.988	0	1
GRN	0	-0.573784	0.917	0.984	0	1
THBS1	0	-0.578118	0.937	0.988	0	1
PSAP	0	-0.58306	0.949	0.991	0	1
ANTXR1	0	-0.583918	0.624	0.865	0	1
PAMR1	0	-0.590167	0.83	0.954	0	1
IGFBP7	0	-0.591607	1	1	0	1
CEMIP	0	-0.594926	0.077	0.332	0	1
GJA1	0	-0.603989	0.656	0.87	0	1
ID3	0	-0.615547	0.923	0.974	0	1
RGCC	0	-0.616296	0.641	0.826	0	1
RBP1	0	-0.620371	0.846	0.924	0	1
COL1A2	0	-0.62864	0.999	1	0	1
WNT2	0	-0.63075	0.241	0.538	0	1
LBH	0	-0.636334	0.544	0.828	0	1
IFITM3	0	-0.654878	1	1	0	1
MFGE8	0	-0.655612	0.825	0.964	0	1
MALAT1	0	-0.685754	1	1	0	1
WFDC1	0	-0.699183	0.262	0.487	0	1
NUPR1	0	-0.711789	0.889	0.978	0	1
ALDH1A1	0	-0.713582	0.293	0.535	0	1
CALD1	0	-0.735725	1	1	0	1
CTGF	0	-0.739947	0.897	0.967	0	1
LUM	0	-0.745038	0.699	0.863	0	1
CTSK	0	-0.793533	0.779	0.928	0	1
SERPINE2	0	-0.810559	0.773	0.877	0	1
NEAT1	0	-0.864563	0.987	0.999	0	1
SOX4	0	-0.885314	0.67	0.894	0	1
SPON2	0	-0.903523	0.967	0.995	0	1
IGFBP5	0	-0.940806	0.728	0.885	0	1
PTGDS	0	-1.03388	0.181	0.476	0	1
MGP	0	-1.64326	0.28	0.568	0	1
MMP11	0	-1.81714	0.346	0.723	0	1
RAD1	1.08328e-307	0.262066	0.667	0.469	2.23048e-303	1
ADAMTS5	2.58348e-307	-0.366189	0.185	0.386	5.31939e-303	1
PTK7	6.93798e-307	-0.3006	0.579	0.735	1.42853e-302	1
EMC10	1.58383e-306	-0.262514	0.762	0.866	3.26111e-302	1
PRSS3	3.81473e-304	0.275792	0.36	0.175	7.85452e-300	1
COL8A1	6.68209e-304	-0.3839	0.706	0.817	1.37584e-299	1
DNAJC4	1.81241e-301	-0.282075	0.539	0.697	3.73176e-297	1
TCIM	3.7661e-298	-0.412731	0.29	0.491	7.75441e-294	1
KMT5A	2.36075e-296	0.25544	0.469	0.271	4.86079e-292	1
PSMD1	3.0815e-296	0.25307	0.779	0.612	6.34481e-292	1
AHSA1	1.98894e-295	0.252614	0.796	0.629	4.09523e-291	1
RASSF1	1.52455e-294	0.25035	0.521	0.319	3.13904e-290	1
NNMT	5.88531e-290	-0.326899	0.845	0.936	1.21178e-285	1
NR4A1	7.22381e-290	-0.403079	0.354	0.541	1.48738e-285	1
TP53TG1	4.91345e-288	-0.274598	0.608	0.755	1.01168e-283	1
MRVI1	7.31974e-283	-0.255161	0.169	0.365	1.50713e-278	1
A1BG	1.07153e-280	-0.273601	0.582	0.735	2.20628e-276	1
DIO2	7.58574e-280	-0.397847	0.079	0.251	1.5619e-275	1
GREM1	1.36841e-279	-0.375503	0.853	0.926	2.81755e-275	1
HSPA8	8.2505e-277	0.2676	0.999	0.999	1.69878e-272	1
HEXA	4.84786e-274	-0.282257	0.625	0.753	9.98174e-270	1
ARMC9	6.51944e-274	-0.298282	0.513	0.667	1.34235e-269	1
LOX	1.40871e-273	-0.291991	0.789	0.896	2.90054e-269	1
MAGED2	2.17024e-272	-0.25486	0.883	0.935	4.46852e-268	1
PLAT	3.27652e-272	-0.365143	0.8	0.881	6.74635e-268	1
A2M	9.43929e-269	-0.291309	0.089	0.262	1.94355e-264	1
FBLN5	6.53497e-265	-0.26161	0.818	0.907	1.34555e-260	1
KRBOX1	9.39402e-264	0.263438	0.341	0.176	1.93423e-259	1
ISG15	5.14521e-263	-0.261105	0.879	0.949	1.0594e-258	1
HTR2B	6.92172e-263	-0.303987	0.53	0.697	1.42518e-258	1
SCG5	1.18441e-261	-0.306249	0.192	0.377	2.4387e-257	1
WNT5A	3.72388e-260	-0.325774	0.697	0.824	7.66747e-256	1
APOE	1.8773e-259	-0.569833	0.132	0.307	3.86537e-255	1
TM7SF2	2.71109e-259	-0.293196	0.193	0.377	5.58214e-255	1
ACTA2	4.95998e-259	-0.624154	0.914	0.973	1.02126e-254	1
ELP5	4.79117e-258	0.250522	0.697	0.508	9.86502e-254	1
ECH1	1.32984e-257	-0.270536	0.554	0.697	2.73814e-253	1
CHI3L1	7.61983e-257	-0.638319	0.137	0.311	1.56892e-252	1
VAMP5	7.46095e-252	-0.250226	0.841	0.923	1.53621e-247	1
ZFP36L1	6.20123e-243	-0.278365	0.875	0.933	1.27683e-238	1
LAMP2	7.99651e-226	-0.251338	0.718	0.821	1.64648e-221	1
DCN	9.1591e-225	-0.425841	0.403	0.554	1.88586e-220	1
LTBP2	3.1644e-221	-0.254606	0.605	0.734	6.5155e-217	1
NID1	2.4666e-220	-0.268226	0.584	0.712	5.07873e-216	1
PCDH18	3.31603e-218	-0.256054	0.41	0.57	6.8277e-214	1
F10	9.1624e-218	-0.25394	0.262	0.434	1.88654e-213	1
PBX1	1.91562e-217	-0.250839	0.529	0.667	3.94425e-213	1
MT1X	4.51603e-216	0.252195	0.76	0.611	9.29852e-212	1
GDF15	1.65305e-215	-0.374819	0.595	0.753	3.40363e-211	1
FAM213A	3.64222e-215	-0.311544	0.684	0.811	7.49932e-211	1
FAP	4.51207e-214	-0.278655	0.634	0.742	9.29036e-210	1
FKBP7	2.07872e-211	-0.273759	0.558	0.684	4.28009e-207	1
MINDY2	3.07452e-211	-0.255591	0.396	0.554	6.33045e-207	1
CDKN1A	2.44227e-210	-0.289537	0.792	0.886	5.02863e-206	1
PAPPA	3.59126e-207	-0.27164	0.208	0.373	7.3944e-203	1
KRTAP1-5	1.00244e-205	-0.422631	0.194	0.357	2.06402e-201	1
KLF10	2.86696e-205	-0.255283	0.665	0.775	5.90308e-201	1
RARRES2	2.72909e-204	-0.541431	0.812	0.875	5.61919e-200	1
TGM2	1.65828e-202	-0.317559	0.946	0.974	3.41439e-198	1
ISLR	1.90188e-197	-0.341132	0.572	0.696	3.91597e-193	1
PHGDH	1.99336e-193	0.257383	0.839	0.716	4.10432e-189	1
ZBTB20	5.24113e-192	-0.259319	0.447	0.587	1.07915e-187	1
COX7A1	9.83296e-191	-0.283966	0.57	0.684	2.02461e-186	1
ADAM12	1.32111e-189	-0.305547	0.366	0.503	2.72016e-185	1
RAC2	8.67732e-183	0.258963	0.638	0.494	1.78666e-178	1
PDGFRB	4.49085e-181	-0.252051	0.613	0.728	9.24667e-177	1
IFITM1	9.24632e-179	-0.276481	0.473	0.599	1.90382e-174	1
ADM	1.26011e-172	-0.26213	0.932	0.967	2.59457e-168	1
INHBA	2.38267e-170	-0.363828	0.601	0.694	4.90593e-166	1
PIM1	2.48479e-168	-0.29025	0.567	0.671	5.11618e-164	1
HNRNPH1	3.12988e-166	0.36422	0.848	0.771	6.44442e-162	1
SRGN	4.13119e-162	0.263493	0.666	0.528	8.50613e-158	1
CRYAB	7.85586e-160	-0.319565	0.156	0.292	1.61752e-155	1
CLIC3	4.21313e-155	-0.308056	0.172	0.304	8.67484e-151	1
FGF7	6.36729e-155	-0.421682	0.532	0.62	1.31103e-150	1
TXNIP	2.15122e-153	-0.260839	0.402	0.536	4.42937e-149	1
FN1	1.06652e-151	-0.303421	0.961	0.981	2.19597e-147	1
IFI6	8.26383e-149	-0.258059	0.395	0.519	1.70152e-144	1
SOD3	1.79896e-139	-0.302604	0.201	0.326	3.70405e-135	1
GULP1	1.66925e-136	-0.266597	0.437	0.537	3.43698e-132	1
CXCL8	1.18851e-135	0.522612	0.306	0.184	2.44715e-131	1
LMCD1	3.55944e-128	-0.286798	0.403	0.508	7.32888e-124	1
SOCS3	6.33053e-127	-0.269684	0.56	0.646	1.30346e-122	1
IL32	1.2101e-109	-0.263251	0.693	0.775	2.4916e-105	1
IFI27	8.01955e-102	-0.351679	0.209	0.315	1.65123e-97	1
IGFBP3	1.70241e-78	-0.438683	0.259	0.344	3.50526e-74	1
CD24	7.12015e-76	-0.298618	0.18	0.267	1.46604e-71	1
POSTN	1.27654e-57	-0.305904	0.196	0.272	2.6284e-53	1
HSPB6	2.14861e-57	-0.254171	0.677	0.709	4.42398e-53	1
CNN1	4.30544e-29	-0.318385	0.698	0.723	8.8649e-25	1
