# Supplementary material for: Altered differentiation of endometrial mesenchymal stromal fibroblasts is associated with endometriosis susceptibility
Source: Commun Biol. 2022 Jun 20;5:600. doi: 10.1038/s42003-022-03541-3 (PMC9209414; doi:10.1038/s42003-022-03541-3)
Supplement: Supplementary file 6 — Supplementary Data 3 [file 42003_2022_3541_MOESM6_ESM.xlsx]

## Sheet: Sheet1
Supplementary Data 3: Differential gene expression analysis in cells from cluster 2 to all other cells
	p_val	avg_logFC	pct.1	pct.2	p_val_adj	cluster
MMP3	0	2.31376	0.881	0.46	0	2
CST1	0	2.19087	0.741	0.201	0	2
MMP10	0	1.5927	0.599	0.116	0	2
MMP1	0	1.58379	0.587	0.142	0	2
SPON2	0	0.796945	0.999	0.987	0	2
CARD16	0	0.70749	0.982	0.863	0	2
CST3	0	0.578729	1	1	0	2
LY6E	0	0.44463	1	1	0	2
CD63	0	0.402432	1	1	0	2
HLA-B	3.22333e-307	0.53847	1	0.983	6.63683e-303	2
B2M	1.46777e-285	0.37041	1	1	3.02213e-281	2
HLA-C	2.77136e-274	0.476258	1	0.997	5.70623e-270	2
PAMR1	6.95029e-249	0.521813	0.991	0.917	1.43106e-244	2
LRPAP1	3.87628e-245	0.475431	0.985	0.937	7.98125e-241	2
SSR4	2.49318e-243	0.349852	1	1	5.13347e-239	2
FAM213A	5.21664e-234	0.568958	0.948	0.767	1.07411e-229	2
RAMP1	8.43806e-210	0.619144	0.966	0.872	1.7374e-205	2
MYDGF	1.70383e-209	0.320629	1	1	3.50818e-205	2
HSPB6	2.68643e-202	-0.65644	0.421	0.716	5.53135e-198	2
MMP11	4.41633e-199	0.735748	0.86	0.608	9.09323e-195	2
FKBP7	1.75297e-191	0.476325	0.839	0.64	3.60937e-187	2
TIMP1	4.38893e-188	0.317215	1	1	9.03682e-184	2
COL8A1	6.72347e-184	0.540733	0.914	0.78	1.38436e-179	2
RGCC	1.18592e-182	0.578406	0.939	0.767	2.44181e-178	2
CD59	3.17115e-180	0.313259	1	0.999	6.5294e-176	2
GREM1	8.39279e-176	-0.593391	0.799	0.913	1.72808e-171	2
TMEM59	1.68082e-171	0.365123	0.998	0.981	3.4608e-167	2
BSG	3.13338e-171	0.25187	1	1	6.45162e-167	2
NBL1	7.2047e-171	0.399185	0.998	0.984	1.48345e-166	2
CTSB	1.15417e-159	0.304403	1	0.999	2.37644e-155	2
PDIA6	6.24178e-158	0.308266	1	0.995	1.28518e-153	2
CYBA	1.79802e-154	0.34327	0.992	0.978	3.70213e-150	2
PTN	1.1858e-148	0.437477	0.959	0.884	2.44156e-144	2
S100A4	5.89379e-148	0.535686	0.914	0.764	1.21353e-143	2
PPIB	8.42639e-145	0.258293	1	1	1.73499e-140	2
TPM1	1.34047e-143	-0.4086	1	1	2.76002e-139	2
HSP90B1	4.72863e-141	0.312072	0.999	0.993	9.73624e-137	2
LOXL4	5.24654e-140	0.495795	0.459	0.226	1.08026e-135	2
RCN3	7.125e-138	0.371001	0.949	0.884	1.46704e-133	2
IFITM2	2.72657e-137	0.314564	0.992	0.972	5.614e-133	2
LGALS3BP	5.61201e-136	0.336959	0.984	0.929	1.15551e-131	2
CD9	1.33147e-134	0.402094	0.969	0.875	2.74149e-130	2
PKIG	2.467e-134	0.303171	0.998	0.965	5.07956e-130	2
FKBP10	2.79447e-134	0.297157	0.995	0.972	5.75382e-130	2
PCOLCE	2.12552e-130	0.325539	0.998	0.986	4.37645e-126	2
ITM2B	5.42084e-128	0.302488	1	0.992	1.11615e-123	2
CNN1	8.23527e-128	-0.687955	0.521	0.728	1.69564e-123	2
IFITM3	9.07874e-127	0.268167	1	1	1.86931e-122	2
HLA-A	4.98068e-126	0.322947	1	0.999	1.02552e-121	2
TCIM	5.03038e-126	0.464814	0.653	0.424	1.03575e-121	2
P4HA2	3.76906e-125	0.353012	0.956	0.89	7.76049e-121	2
ERGIC3	7.64109e-123	0.260936	0.996	0.992	1.5733e-118	2
STRA6	1.71318e-122	0.342821	0.59	0.349	3.52743e-118	2
PLOD1	1.95499e-122	0.282722	0.976	0.923	4.02533e-118	2
MFGE8	4.51448e-122	0.364409	0.978	0.924	9.29532e-118	2
PRDX4	5.38015e-117	0.265367	0.995	0.984	1.10777e-112	2
IGFBP7	1.08614e-116	0.289187	1	1	2.23636e-112	2
CADM1	1.13811e-114	0.314987	0.364	0.167	2.34337e-110	2
SPARC	2.26242e-114	0.29476	1	1	4.65832e-110	2
MAGED1	2.65088e-113	0.289117	0.963	0.912	5.45817e-109	2
SEPT11	3.75826e-111	0.297729	0.993	0.976	7.73826e-107	2
TMBIM6	5.67237e-111	0.259015	0.999	0.994	1.16794e-106	2
EIF4EBP1	9.98412e-110	-0.378246	0.892	0.936	2.05573e-105	2
NCKAP5	4.61208e-109	0.272071	0.473	0.25	9.49627e-105	2
COL6A3	7.50906e-108	0.263973	0.998	0.986	1.54612e-103	2
GSN	9.45611e-108	0.270535	0.992	0.948	1.94701e-103	2
WLS	3.66938e-106	0.350449	0.785	0.627	7.55526e-102	2
RPN2	3.13383e-103	0.279821	0.98	0.943	6.45256e-99	2
TMEM119	1.43026e-102	0.296938	0.579	0.347	2.94491e-98	2
SOX4	5.44015e-102	0.392206	0.942	0.828	1.12013e-97	2
SERPINH1	5.22535e-101	0.268112	1	0.999	1.0759e-96	2
ECM1	6.20382e-101	0.293052	0.939	0.855	1.27737e-96	2
KCNMA1	6.77085e-100	-0.747916	0.305	0.527	1.39412e-95	2
COL12A1	1.72169e-98	0.441498	0.863	0.761	3.54497e-94	2
TMED3	2.06654e-97	0.25449	0.99	0.971	4.25501e-93	2
ACTA2	2.73573e-97	-0.895336	0.955	0.957	5.63286e-93	2
ISLR	1.40649e-96	0.427846	0.811	0.655	2.89596e-92	2
LUM	2.19675e-96	0.522206	0.909	0.814	4.52311e-92	2
ITGB1BP1	2.00304e-95	-0.28203	0.89	0.951	4.12427e-91	2
MGST1	1.4251e-93	-0.349852	0.876	0.937	2.93428e-89	2
PDIA4	1.8156e-92	0.262446	0.971	0.922	3.73831e-88	2
RBP1	2.58673e-91	0.354784	0.973	0.899	5.32607e-87	2
CHCHD10	3.91767e-91	0.282769	0.97	0.911	8.06648e-87	2
CASP1	2.95284e-90	0.309859	0.593	0.401	6.0799e-86	2
CTSK	1.75786e-89	0.322704	0.96	0.884	3.61943e-85	2
LAMA4	1.97178e-89	-0.303	0.175	0.409	4.05989e-85	2
SERPINF1	1.68016e-88	0.315222	0.657	0.453	3.45945e-84	2
LRRC17	2.11521e-87	0.315983	0.355	0.181	4.35521e-83	2
ADM	8.02457e-87	0.314046	0.986	0.956	1.65226e-82	2
MT2A	1.55617e-86	-0.483379	0.999	1	3.20416e-82	2
SMS	2.0798e-86	-0.300251	0.935	0.967	4.28232e-82	2
MT-ND5	1.36135e-84	0.259366	1	0.995	2.80301e-80	2
TXNIP	5.9106e-82	0.309539	0.678	0.49	1.21699e-77	2
HEXB	7.75885e-81	0.273564	0.952	0.895	1.59755e-76	2
IFITM1	2.4149e-80	0.305284	0.726	0.556	4.97229e-76	2
IGFBP3	6.29429e-80	-0.592516	0.129	0.333	1.29599e-75	2
ST3GAL5	7.16249e-80	0.321746	0.597	0.422	1.47476e-75	2
COL3A1	1.55501e-79	0.264099	0.992	0.975	3.20177e-75	2
F2R	6.29542e-79	0.289535	0.841	0.735	1.29623e-74	2
OXTR	8.73939e-79	-0.344729	0.315	0.535	1.79944e-74	2
F10	1.02706e-77	0.293033	0.556	0.378	2.11472e-73	2
BRI3	3.29928e-77	-0.252825	0.957	0.981	6.79322e-73	2
NEK7	4.52663e-76	-0.272458	0.22	0.432	9.32033e-72	2
EZR	1.90219e-74	-0.329987	0.508	0.672	3.91662e-70	2
GAS6	2.4275e-72	-0.362906	0.565	0.718	4.99823e-68	2
CDC42EP3	9.25558e-72	-0.285084	0.542	0.711	1.90572e-67	2
ADAM12	2.15504e-71	-0.31568	0.275	0.478	4.43724e-67	2
PDPN	2.66776e-71	0.315664	0.71	0.56	5.49291e-67	2
PFKP	2.22469e-70	-0.279121	0.529	0.696	4.58063e-66	2
PMP22	2.69947e-70	-0.273948	0.343	0.543	5.55821e-66	2
TMEM54	1.19797e-69	-0.270232	0.255	0.455	2.46662e-65	2
LYPD1	2.50319e-69	0.299591	0.413	0.242	5.15406e-65	2
LRRN4CL	3.86999e-68	0.255912	0.437	0.269	7.9683e-64	2
NAMPT	1.82356e-67	0.308063	0.742	0.626	3.75471e-63	2
TIMP3	2.26534e-67	0.397722	0.464	0.295	4.66434e-63	2
EPAS1	7.43576e-67	-0.252402	0.26	0.464	1.53102e-62	2
TAGLN	1.12633e-66	-0.360877	1	1	2.3191e-62	2
CRABP2	1.13018e-65	0.479715	0.53	0.369	2.32704e-61	2
AEBP1	7.59352e-64	0.256887	0.88	0.782	1.5635e-59	2
RPL22L1	8.00429e-64	-0.323857	0.963	0.975	1.64808e-59	2
HOXA11-AS	1.19613e-63	0.298188	0.638	0.488	2.46284e-59	2
TNFRSF19	1.78267e-63	0.251034	0.483	0.316	3.67052e-59	2
SRPX2	2.04536e-63	0.270899	0.599	0.446	4.2114e-59	2
GJA1	2.4178e-63	0.264574	0.906	0.808	4.97826e-59	2
PLAU	9.67284e-61	0.325359	0.79	0.66	1.99164e-56	2
STC1	1.02873e-59	0.352512	0.628	0.471	2.11815e-55	2
MTHFD2	8.63669e-59	-0.323889	0.577	0.71	1.7783e-54	2
PSAT1	4.26582e-57	-0.276195	0.261	0.45	8.78333e-53	2
GDF15	4.65073e-57	0.409037	0.816	0.705	9.57586e-53	2
MT1E	4.9277e-57	-0.403146	0.825	0.879	1.01461e-52	2
FJX1	9.59829e-57	0.303249	0.835	0.738	1.97629e-52	2
PHGDH	1.19278e-56	-0.279088	0.623	0.756	2.45594e-52	2
PBXIP1	4.57811e-56	0.257279	0.519	0.364	9.42633e-52	2
CDC20	5.24878e-56	-0.673382	0.113	0.27	1.08072e-51	2
FGF7	4.26148e-55	-0.35198	0.433	0.606	8.77438e-51	2
AMIGO2	3.13548e-54	-0.271126	0.337	0.511	6.45596e-50	2
DSP	7.37132e-54	-0.253487	0.219	0.392	1.51775e-49	2
ATP2B1	2.62894e-53	0.287722	0.96	0.92	5.41298e-49	2
TGM2	6.23457e-53	-0.320976	0.965	0.967	1.2837e-48	2
KRT18	8.27403e-53	-0.574678	0.683	0.77	1.70362e-48	2
YWHAH	1.92456e-52	-0.261518	0.911	0.936	3.96267e-48	2
RRM2	2.35671e-52	-0.581187	0.158	0.309	4.85246e-48	2
LDHA	3.49126e-52	-0.284336	0.996	0.998	7.18851e-48	2
RPL39L	1.28397e-51	-0.342943	0.434	0.568	2.64369e-47	2
RFLNB	5.90392e-51	-0.25237	0.488	0.637	1.21562e-46	2
QPCT	6.70812e-51	0.268256	0.497	0.355	1.3812e-46	2
HMGB2	1.72857e-50	-0.784974	0.466	0.596	3.55912e-46	2
CRYAB	3.17491e-49	-0.316838	0.114	0.264	6.53715e-45	2
IGFBP5	6.29752e-49	-0.76641	0.832	0.844	1.29666e-44	2
MEST	1.55826e-48	0.315451	0.877	0.779	3.20845e-44	2
CENPW	8.02394e-48	-0.41877	0.387	0.522	1.65213e-43	2
DUSP6	4.54313e-47	0.297973	0.704	0.602	9.35431e-43	2
INHBA	2.34868e-46	-0.333802	0.552	0.676	4.83592e-42	2
EIF5A	3.17036e-45	-0.287945	0.991	0.994	6.52777e-41	2
TFPI2	4.61193e-45	-0.494805	0.844	0.88	9.49596e-41	2
CKS1B	4.9191e-45	-0.638368	0.485	0.598	1.01284e-40	2
SBF2-AS1	4.99158e-45	0.274993	0.809	0.701	1.02777e-40	2
SERPINE1	5.97711e-44	-0.256807	0.664	0.777	1.23069e-39	2
UBE2S	2.38492e-43	-0.681471	0.895	0.911	4.91056e-39	2
CDKN3	6.49481e-42	-0.498905	0.25	0.383	1.33728e-37	2
CENPM	6.75226e-42	-0.290497	0.185	0.323	1.39029e-37	2
UBE2C	7.0221e-42	-0.998682	0.162	0.293	1.44585e-37	2
SMC4	7.14573e-42	-0.438434	0.258	0.391	1.4713e-37	2
MZT1	8.02297e-42	-0.271467	0.359	0.499	1.65193e-37	2
MAD2L1	1.16827e-40	-0.335084	0.159	0.292	2.40547e-36	2
CCNB1	7.51584e-39	-0.619367	0.171	0.299	1.54751e-34	2
HMGN2	2.97052e-37	-0.300228	0.99	0.991	6.1163e-33	2
HIST1H4C	4.87115e-37	-0.797953	0.648	0.738	1.00297e-32	2
DKK1	5.6131e-37	-0.389179	0.643	0.731	1.15574e-32	2
BIRC5	2.52966e-36	-0.504717	0.319	0.435	5.20857e-32	2
BGN	7.90377e-36	-0.376302	0.406	0.533	1.62739e-31	2
TYMS	1.0191e-35	-0.435224	0.302	0.417	2.09833e-31	2
PHF19	3.35054e-34	-0.29337	0.27	0.389	6.89876e-30	2
SUGCT	3.49093e-34	-0.265112	0.161	0.282	7.18783e-30	2
H2AFX	1.96896e-33	-0.337255	0.382	0.496	4.05408e-29	2
ZWINT	1.27168e-32	-0.315342	0.221	0.337	2.61839e-28	2
RGS2	5.45541e-32	0.284352	0.531	0.425	1.12327e-27	2
FN1	5.95121e-32	-0.279508	0.976	0.976	1.22535e-27	2
VCAN	1.15965e-30	-0.270043	0.521	0.63	2.38772e-26	2
DCN	1.4024e-30	0.256215	0.604	0.508	2.88755e-26	2
DEK	4.18332e-30	-0.266084	0.831	0.862	8.61345e-26	2
MGP	1.93751e-29	0.809151	0.587	0.486	3.98933e-25	2
H2AFZ	2.31522e-29	-0.444209	0.999	0.998	4.76703e-25	2
UBE2T	2.06368e-28	-0.361283	0.275	0.38	4.24911e-24	2
IFI27	7.51668e-28	0.294102	0.386	0.281	1.54768e-23	2
MCM7	8.55766e-25	-0.251705	0.267	0.371	1.76202e-20	2
TUBA1C	1.09376e-23	-0.291844	0.943	0.956	2.25205e-19	2
DTYMK	4.19303e-22	-0.301984	0.733	0.768	8.63346e-18	2
PTTG1	7.21163e-22	-0.533337	0.614	0.662	1.48487e-17	2
TP53I3	3.69068e-20	-0.283684	0.752	0.791	7.59911e-16	2
TK1	2.38331e-19	-0.316254	0.571	0.614	4.90724e-15	2
PCLAF	7.37143e-18	-0.341695	0.577	0.622	1.51778e-13	2
TGFBI	6.41804e-16	-0.251439	0.906	0.896	1.32147e-11	2
TUBB4B	1.68747e-11	-0.312942	0.978	0.973	3.47451e-07	2
CLDN11	3.70782e-10	-0.252084	0.421	0.485	7.6344e-06	2
PSG5	1.10637e-09	0.260622	0.431	0.388	2.27801e-05	2
KPNA2	1.08162e-07	-0.36468	0.686	0.699	0.00222706	2
WFDC1	2.50814e-07	-0.271052	0.384	0.429	0.00516426	2
CKS2	4.30672e-06	-0.448205	0.859	0.848	0.0886754	2
SFRP1	5.76123e-06	-0.384775	0.23	0.264	0.118624	2
ARL6IP1	1.26898e-05	-0.266251	0.698	0.713	0.261282	2
