# Supplementary material for: Altered differentiation of endometrial mesenchymal stromal fibroblasts is associated with endometriosis susceptibility
Source: Commun Biol. 2022 Jun 20;5:600. doi: 10.1038/s42003-022-03541-3 (PMC9209414; doi:10.1038/s42003-022-03541-3)
Supplement: Supplementary file 7 — Supplementary Data 4 [file 42003_2022_3541_MOESM7_ESM.xlsx]

## Sheet: Sheet1
Supplementary Data 4: Significantly different gene expression between cluster 0 and cluster 1
	p_val	avg_logFC	pct.1	pct.2	p_val_adj
UBE2C	0	2.02499	0.694	0.134	0
PTTG1	0	1.86892	0.962	0.544	0
UBE2S	0	1.69581	0.986	0.881	0
CDC20	0	1.68665	0.758	0.078	0
HMGB2	0	1.67515	0.833	0.502	0
CKS1B	0	1.64154	0.947	0.46	0
HIST1H4C	0	1.6327	0.88	0.682	0
CCNB1	0	1.62827	0.741	0.124	0
BIRC5	0	1.58879	0.928	0.24	0
RRM2	0	1.50462	0.824	0.105	0
CDKN3	0	1.49654	0.885	0.184	0
H2AFZ	0	1.44096	1	0.997	0
PCLAF	0	1.3823	0.972	0.483	0
CKS2	0	1.35375	0.939	0.812	0
TYMS	0	1.30457	0.881	0.233	0
CENPW	0	1.28755	0.95	0.354	0
TK1	0	1.2793	0.978	0.471	0
TUBB4B	0	1.22044	0.999	0.962	0
SMC4	0	1.21888	0.811	0.225	0
CENPF	0	1.19941	0.658	0.063	0
MKI67	0	1.15779	0.656	0.038	0
UBE2T	0	1.14463	0.776	0.224	0
KPNA2	0	1.13967	0.887	0.625	0
DTYMK	0	1.12258	0.979	0.685	0
TUBA1B	0	1.1105	1	0.998	0
PIMREG	0	1.1046	0.668	0.05	0
PLK1	0	1.09973	0.528	0.033	0
NUSAP1	0	1.08679	0.665	0.059	0
CCNB2	0	1.0797	0.673	0.078	0
TOP2A	0	1.07158	0.523	0.046	0
MAD2L1	0	1.06344	0.733	0.118	0
CDK1	0	1.05135	0.486	0.074	0
HMGN2	0	1.05035	1	0.987	0
CDCA3	0	1.04234	0.647	0.045	0
ZWINT	0	1.04086	0.78	0.162	0
CENPA	0	1.0051	0.579	0.048	0
TUBA1C	0	0.990296	0.995	0.941	0
AURKB	0	0.986386	0.533	0.051	0
PBK	0	0.964508	0.65	0.037	0
CENPM	0	0.952334	0.798	0.135	0
H2AFX	0	0.948666	0.798	0.377	0
TPX2	0	0.947217	0.628	0.067	0
PHF19	0	0.945174	0.808	0.223	0
MCM7	0	0.937412	0.78	0.21	0
CCNA2	0	0.936464	0.543	0.035	0
RPL39L	0	0.933425	0.904	0.435	0
ARL6IP1	0	0.924916	0.846	0.66	0
STMN1	0	0.917099	0.998	0.978	0
HMGB1	0	0.911796	1	0.998	0
AURKA	0	0.902542	0.494	0.068	0
DEK	0	0.893359	0.978	0.816	0
RANBP1	0	0.88863	0.999	0.978	0
KCNMA1	0	0.87717	0.732	0.446	0
PCNA	0	0.852791	0.783	0.375	0
DDX39A	0	0.840734	0.875	0.404	0
RPA3	0	0.833859	0.934	0.522	0
SPC25	0	0.817895	0.541	0.023	0
CENPN	0	0.809651	0.808	0.233	0
MT2A	0	0.801101	1	1	0
RAN	0	0.782172	1	0.999	0
HMGB3	0	0.760826	0.846	0.396	0
MZT1	0	0.754968	0.792	0.383	0
GINS2	0	0.732834	0.631	0.109	0
CKAP2	0	0.727412	0.542	0.124	0
GMNN	0	0.719651	0.699	0.228	0
CACYBP	0	0.718942	0.941	0.693	0
CCDC34	0	0.718359	0.728	0.225	0
H2AFV	0	0.716019	0.996	0.941	0
FEN1	0	0.715776	0.582	0.123	0
JPT1	0	0.712544	0.999	0.986	0
ANLN	0	0.707776	0.548	0.044	0
BCL2L12	0	0.706184	0.769	0.294	0
GTSE1	0	0.706099	0.495	0.026	0
SNRPB	0	0.699625	1	0.99	0
SMC2	0	0.697931	0.661	0.131	0
DNAJC9	0	0.697125	0.687	0.227	0
HNRNPA2B1	0	0.695695	0.999	0.982	0
ASF1B	0	0.693374	0.528	0.043	0
LSM5	0	0.69079	0.987	0.869	0
WDR34	0	0.68817	0.828	0.394	0
DUT	0	0.687613	0.984	0.896	0
NUF2	0	0.679207	0.455	0.018	0
SPC24	0	0.676514	0.585	0.08	0
CENPX	0	0.673455	0.956	0.77	0
SNRPD1	0	0.673247	0.997	0.956	0
TACC3	0	0.668134	0.513	0.037	0
NUCKS1	0	0.663431	0.997	0.98	0
CENPH	0	0.662276	0.692	0.159	0
PA2G4	0	0.661336	0.983	0.886	0
KIF20B	0	0.658076	0.494	0.056	0
ANP32E	0	0.654531	0.807	0.417	0
NRGN	0	0.653851	0.655	0.145	0
ENO1	0	0.65308	1	0.997	0
EXOSC8	0	0.652018	0.756	0.318	0
NUDT1	0	0.646247	0.951	0.648	0
EMP2	0	0.643882	0.777	0.351	0
PRC1	0	0.641504	0.54	0.039	0
TMPO	0	0.641482	0.617	0.148	0
DNMT1	0	0.639999	0.773	0.341	0
DEPDC1	0	0.639527	0.466	0.022	0
EIF5A	0	0.635636	0.998	0.992	0
EBNA1BP2	0	0.635618	0.949	0.769	0
CEP55	0	0.634111	0.511	0.024	0
LSM4	0	0.634019	0.999	0.977	0
CLSPN	0	0.632138	0.502	0.052	0
KNSTRN	0	0.628926	0.514	0.125	0
CCT5	0	0.626408	0.965	0.825	0
MXD3	0	0.624272	0.407	0.055	0
CENPU	0	0.62326	0.547	0.061	0
MYBL2	0	0.623098	0.567	0.064	0
TUBB	0	0.620749	1	1	0
TUBG1	0	0.615036	0.868	0.532	0
TMEM106C	0	0.614773	0.929	0.703	0
NASP	0	0.613157	0.825	0.469	0
KIF23	0	0.611462	0.484	0.064	0
BUB3	0	0.610787	0.852	0.596	0
CDCA8	0	0.610755	0.398	0.019	0
PLP2	0	0.610747	0.993	0.943	0
HMMR	0	0.606979	0.434	0.018	0
DHFR	0	0.601852	0.648	0.182	0
HNRNPD	0	0.600487	0.968	0.807	0
RRM1	0	0.599892	0.662	0.208	0
ANP32B	0	0.599721	0.992	0.936	0
ASPM	0	0.599195	0.417	0.02	0
TROAP	0	0.591373	0.572	0.079	0
POC1A	0	0.589211	0.549	0.067	0
SLC25A5	0	0.587867	0.999	0.99	0
KIF2C	0	0.586782	0.422	0.016	0
HSPD1	0	0.581948	0.982	0.894	0
KIF22	0	0.580321	0.689	0.341	0
PLAU	0	0.576565	0.776	0.614	0
TOMM40	0	0.575003	0.908	0.648	0
YWHAH	0	0.574557	0.982	0.917	0
CENPK	0	0.574469	0.541	0.079	0
MCM5	0	0.571874	0.548	0.121	0
RACGAP1	0	0.571524	0.482	0.059	0
SSRP1	0	0.57079	0.891	0.599	0
GGH	0	0.570605	0.886	0.544	0
SMS	0	0.569269	0.994	0.956	0
TRIP13	0	0.568514	0.526	0.04	0
CKLF	0	0.567636	0.924	0.711	0
DLGAP5	0	0.56616	0.442	0.021	0
MT1E	0	0.566071	0.944	0.853	0
PAICS	0	0.564696	0.827	0.468	0
RPL22L1	0	0.563072	0.996	0.967	0
S100A10	0	0.563064	0.988	0.929	0
CENPE	0	0.561608	0.404	0.03	0
HNRNPH3	0	0.561606	0.955	0.789	0
SAC3D1	0	0.560627	0.719	0.363	0
PSRC1	0	0.557404	0.417	0.068	0
MAD2L2	0	0.557249	0.897	0.647	0
LDHA	0	0.556796	1	0.997	0
SRSF7	0	0.554318	0.98	0.887	0
CDKN2D	0	0.553441	0.461	0.199	0
CXCL8	2.40416e-148	0.552256	0.305	0.178	4.95016e-144
PSIP1	0	0.550504	0.811	0.465	0
CBX5	0	0.546989	0.77	0.374	0
USP1	0	0.546421	0.602	0.233	0
RFC2	0	0.545921	0.604	0.185	0
FABP5	0	0.545705	0.786	0.484	0
SNRPG	0	0.54565	0.999	0.99	0
SGO1	0	0.542871	0.429	0.02	0
COMMD4	0	0.539326	0.963	0.806	0
SHCBP1	0	0.537454	0.485	0.034	0
SGO2	0	0.535747	0.403	0.039	0
LRR1	0	0.534603	0.611	0.166	0
SRSF3	0	0.534437	0.999	0.984	0
RUVBL2	0	0.531434	0.915	0.68	0
C19orf48	0	0.531385	0.721	0.413	0
CDCA5	0	0.529947	0.433	0.027	0
PTGES3	0	0.528317	0.999	0.981	0
FOSL1	0	0.525066	0.804	0.547	0
PGP	0	0.522912	0.772	0.411	0
FOXM1	0	0.521549	0.541	0.085	0
HSP90AA1	0	0.520286	1	0.998	0
LSM3	0	0.51802	0.988	0.913	0
TEX30	0	0.517201	0.662	0.294	0
SNRPA1	0	0.515912	0.87	0.594	0
FAM83D	0	0.514642	0.363	0.041	0
PKMYT1	0	0.514476	0.44	0.035	0
HNRNPAB	0	0.513607	0.925	0.728	0
LSM2	0	0.510669	0.963	0.831	0
CDT1	0	0.509791	0.463	0.075	0
ENDOG	0	0.508838	0.536	0.14	0
TIMM10	0	0.507523	0.926	0.743	0
SIVA1	0	0.506045	0.992	0.95	0
FBL	0	0.50455	0.964	0.824	0
CDC25B	0	0.504391	0.48	0.161	0
POLD2	0	0.502136	0.942	0.758	0
PARP1	0	0.500928	0.793	0.487	0
IFITM2	0	-0.503212	0.946	0.983	0
SELENOM	0	-0.507777	0.998	1	0
C11orf96	0	-0.517163	0.29	0.566	0
ITM2B	0	-0.518277	0.984	0.995	0
AKAP12	0	-0.518819	0.787	0.907	0
FCGRT	0	-0.522459	0.767	0.934	0
FTH1	0	-0.52666	1	1	0
MDK	0	-0.526829	0.888	0.95	0
FILIP1L	0	-0.527259	0.697	0.895	0
C1S	0	-0.545143	0.304	0.579	0
ZFP36	0	-0.545941	0.861	0.964	0
GSN	0	-0.549103	0.871	0.978	0
PAMR1	0	-0.55483	0.831	0.951	0
HTRA1	0	-0.559865	0.699	0.836	0
RARRES2	7.38162e-224	-0.561016	0.813	0.876	1.51987e-219
COL3A1	0	-0.562752	0.942	0.988	0
GRN	0	-0.565952	0.917	0.984	0
TP53I3	0	-0.567021	0.671	0.839	0
PNRC1	0	-0.573327	0.529	0.854	0
RGCC	0	-0.575315	0.641	0.817	0
PSAP	0	-0.57587	0.949	0.99	0
IGFBP7	0	-0.577106	1	1	0
ANTXR1	0	-0.586021	0.624	0.866	0
THBS1	0	-0.586025	0.937	0.988	0
APOE	1.23956e-273	-0.590344	0.132	0.314	2.55224e-269
GJA1	0	-0.593305	0.656	0.867	0
CEMIP	0	-0.594153	0.077	0.333	0
RBP1	0	-0.602512	0.846	0.92	0
ID3	0	-0.633437	0.923	0.975	0
MFGE8	0	-0.634487	0.825	0.963	0
LBH	0	-0.63752	0.544	0.832	0
COL1A2	0	-0.637997	0.999	1	0
CHI3L1	3.81865e-252	-0.642164	0.137	0.311	7.86259e-248
IFITM3	0	-0.64484	1	1	0
WNT2	0	-0.649245	0.241	0.551	0
ACTA2	0	-0.673244	0.914	0.974	0
MALAT1	0	-0.695301	1	1	0
LUM	0	-0.71095	0.699	0.86	0
WFDC1	0	-0.725366	0.262	0.496	0
ALDH1A1	0	-0.728104	0.293	0.535	0
NUPR1	0	-0.73467	0.889	0.978	0
CALD1	0	-0.751881	1	1	0
CTGF	0	-0.755049	0.897	0.966	0
CTSK	0	-0.780332	0.779	0.925	0
SERPINE2	0	-0.826623	0.773	0.876	0
SPON2	0	-0.841053	0.967	0.995	0
NEAT1	0	-0.861872	0.987	0.999	0
SOX4	0	-0.867824	0.67	0.89	0
IGFBP5	0	-0.987082	0.728	0.889	0
PTGDS	0	-1.05716	0.181	0.484	0
MGP	0	-1.58929	0.28	0.567	0
MMP11	0	-1.7735	0.347	0.712	0
