# Supplementary material for: Altered differentiation of endometrial mesenchymal stromal fibroblasts is associated with endometriosis susceptibility
Source: Commun Biol. 2022 Jun 20;5:600. doi: 10.1038/s42003-022-03541-3 (PMC9209414; doi:10.1038/s42003-022-03541-3)
Supplement: Supplementary file 8 — Supplementary Data 5 [file 42003_2022_3541_MOESM8_ESM.xlsx]

## Sheet: Sheet1
Supplementary Data 5: Significantly different gene expression between cluster 1 and cluster 2
	p_val	avg_logFC	pct.1	pct.2	p_val_adj
UBE2C	0	1.9723	0.694	0.162	0
HMGB2	0	1.65881	0.833	0.466	0
HIST1H4C	3.49549e-277	1.65793	0.88	0.648	7.19721e-273
UBE2S	0	1.56189	0.986	0.895	0
CDC20	0	1.5509	0.758	0.113	0
CKS1B	0	1.50127	0.947	0.485	0
CCNB1	0	1.47788	0.741	0.171	0
PTTG1	0	1.4655	0.962	0.614	0
RRM2	0	1.39692	0.824	0.158	0
BIRC5	0	1.34994	0.928	0.319	0
CDKN3	0	1.31172	0.885	0.25	0
KCNMA1	0	1.29043	0.732	0.305	0
H2AFZ	0	1.23654	1	0.999	0
CKS2	3.52111e-254	1.20694	0.939	0.859	7.24996e-250
TYMS	0	1.17424	0.881	0.302	0
CENPF	0	1.1518	0.658	0.086	0
CENPW	0	1.15082	0.95	0.387	0
SMC4	0	1.14167	0.811	0.258	0
MKI67	0	1.12193	0.656	0.057	0
PCLAF	0	1.11168	0.972	0.577	0
PLK1	2.53774e-299	1.07858	0.528	0.046	5.2252e-295
TOP2A	4.17426e-288	1.06698	0.523	0.052	8.59481e-284
TK1	0	1.0449	0.978	0.571	0
NUSAP1	0	1.03819	0.665	0.097	0
KPNA2	2.38629e-266	1.03323	0.887	0.686	4.91337e-262
UBE2T	0	1.03207	0.776	0.275	0
CDK1	4.98334e-223	1.01991	0.486	0.091	1.02607e-218
TUBB4B	0	1.01687	0.999	0.978	0
CCNB2	0	1.00118	0.673	0.103	0
PIMREG	0	0.992344	0.668	0.102	0
CDCA3	0	0.98955	0.647	0.078	0
MT2A	0	0.986329	1	0.999	0
MAD2L1	0	0.968792	0.733	0.159	0
AURKB	1.55526e-292	0.96826	0.533	0.059	3.20228e-288
DTYMK	0	0.96288	0.979	0.733	0
CENPA	0	0.962087	0.579	0.079	0
ZWINT	0	0.938487	0.78	0.221	0
TPX2	0	0.930847	0.628	0.077	0
HMGN2	0	0.92781	1	0.99	0
CCNA2	0	0.926269	0.543	0.04	0
H2AFX	0	0.915771	0.798	0.382	0
RPL39L	0	0.913902	0.904	0.434	0
PBK	0	0.91388	0.65	0.069	0
AURKA	2.05269e-244	0.895212	0.494	0.073	4.2265e-240
TUBA1C	0	0.890799	0.995	0.943	0
CENPM	0	0.870835	0.798	0.185	0
PHF19	0	0.870171	0.808	0.27	0
ARL6IP1	3.65375e-172	0.833057	0.846	0.698	7.52307e-168
MCM7	0	0.824695	0.78	0.267	0
DEK	0	0.816836	0.978	0.831	0
SPC25	0	0.792013	0.541	0.042	0
MT1E	9.59153e-253	0.774062	0.944	0.825	1.9749e-248
TUBA1B	0	0.76928	1	0.999	0
MZT1	0	0.74939	0.792	0.359	0
DDX39A	0	0.740553	0.875	0.447	0
RPA3	0	0.721515	0.934	0.59	0
CENPN	0	0.718183	0.808	0.284	0
CKAP2	1.07897e-235	0.717518	0.542	0.135	2.2216e-231
ANLN	0	0.70957	0.548	0.042	0
RANBP1	0	0.703943	0.999	0.989	0
EIF5A	0	0.699284	0.998	0.991	0
CCDC34	0	0.699201	0.728	0.236	0
RPL22L1	0	0.692927	0.996	0.963	0
KRT18	2.99428e-76	0.686835	0.767	0.683	6.16523e-72
PCNA	7.09898e-208	0.682059	0.783	0.471	1.46168e-203
RAN	0	0.679089	1	1	0
GTSE1	9.19417e-264	0.67713	0.495	0.048	1.89308e-259
SMS	0	0.673165	0.994	0.935	0
GINS2	3.3706e-293	0.667585	0.631	0.137	6.94007e-289
NUF2	4.3053e-248	0.664516	0.455	0.027	8.86461e-244
HMGB3	0	0.663982	0.846	0.432	0
GMNN	1.00132e-284	0.663978	0.699	0.251	2.06172e-280
ASF1B	1.52084e-273	0.661562	0.528	0.065	3.13142e-269
SMC2	0	0.659035	0.661	0.157	0
ENO1	0	0.656215	1	0.999	0
STMN1	0	0.654124	0.998	0.988	0
LDHA	0	0.649783	1	0.996	0
FEN1	3.63065e-238	0.649088	0.582	0.156	7.47551e-234
DNAJC9	4.06308e-272	0.646982	0.687	0.255	8.36588e-268
BCL2L12	0	0.644697	0.769	0.338	0
EZR	3.72055e-301	0.643285	0.858	0.508	7.66061e-297
KIF20B	6.76511e-243	0.642967	0.494	0.07	1.39294e-238
DUT	0	0.641252	0.984	0.893	0
TACC3	5.62394e-272	0.63967	0.513	0.055	1.15797e-267
YWHAH	0	0.637394	0.982	0.911	0
ANP32B	0	0.635813	0.992	0.919	0
DEPDC1	1.59538e-248	0.623563	0.466	0.037	3.28489e-244
TMPO	5.6699e-279	0.623436	0.617	0.158	1.16743e-274
WDR34	0	0.623189	0.828	0.415	0
KIF22	8.06433e-237	0.620496	0.689	0.307	1.66045e-232
LSM5	0	0.620121	0.987	0.888	0
HMGB1	0	0.619853	1	0.999	0
CEP55	5.08674e-290	0.618426	0.511	0.035	1.04736e-285
MXD3	5.27094e-178	0.616895	0.407	0.065	1.08529e-173
SPC24	1.1745e-265	0.608123	0.585	0.131	2.41829e-261
CDCA8	5.43658e-208	0.607689	0.398	0.022	1.11939e-203
CACYBP	0	0.606642	0.941	0.723	0
PRC1	3.04788e-287	0.606332	0.54	0.063	6.27558e-283
KIF23	1.7686e-232	0.602756	0.484	0.073	3.64155e-228
CENPU	2.37105e-279	0.601319	0.547	0.078	4.882e-275
KNSTRN	7.85537e-197	0.600254	0.514	0.143	1.61742e-192
SNRPD1	0	0.599694	0.997	0.965	0
MYBL2	3.62083e-296	0.598865	0.567	0.081	7.45528e-292
SNRPB	0	0.598338	1	0.995	0
CENPH	3.48867e-302	0.592008	0.692	0.206	7.18317e-298
EXOSC8	1.11318e-263	0.590968	0.756	0.355	2.29203e-259
ANP32E	1.62533e-264	0.590689	0.807	0.434	3.34656e-260
HMMR	2.99139e-226	0.588985	0.434	0.032	6.15928e-222
EBNA1BP2	6.3875e-277	0.586158	0.949	0.777	1.31519e-272
ASPM	6.02424e-216	0.585532	0.417	0.027	1.24039e-211
DHFR	1.90905e-274	0.582526	0.648	0.198	3.93073e-270
KIF2C	3.56462e-226	0.578989	0.422	0.022	7.33955e-222
CDKN2D	3.061e-131	0.575525	0.461	0.175	6.3026e-127
CLSPN	1.48212e-221	0.575138	0.502	0.088	3.05169e-217
TUBB	0	0.574996	1	1	0
H2AFV	0	0.574485	0.996	0.967	0
FOSL1	9.60393e-204	0.570493	0.804	0.501	1.97745e-199
CENPX	4.98337e-284	0.567836	0.956	0.801	1.02608e-279
DNMT1	1.07039e-254	0.563422	0.773	0.37	2.20393e-250
RACGAP1	1.70253e-235	0.560299	0.482	0.064	3.5055e-231
PSRC1	3.40806e-181	0.560227	0.417	0.069	7.01719e-177
EIF4EBP1	2.57856e-258	0.558026	0.971	0.892	5.30925e-254
CENPK	2.86884e-257	0.549668	0.541	0.094	5.90695e-253
TEX30	1.24611e-233	0.545224	0.662	0.257	2.56574e-229
TOMM40	4.69499e-266	0.544006	0.908	0.655	9.66698e-262
POC1A	4.52773e-258	0.54365	0.549	0.102	9.32259e-254
CENPE	1.83227e-190	0.543072	0.404	0.044	3.77265e-186
ITGB1BP1	0	0.542204	0.985	0.89	0
PLP2	0	0.54203	0.993	0.948	0
CCT5	1.21981e-258	0.537525	0.965	0.862	2.51159e-254
TUBB6	0	0.536766	0.999	0.99	0
TROAP	1.02158e-254	0.536678	0.572	0.126	2.10343e-250
NRGN	3.48693e-243	0.536579	0.655	0.214	7.17959e-239
DKK1	5.69456e-70	0.536137	0.764	0.643	1.17251e-65
SGO1	1.02109e-225	0.533286	0.429	0.029	2.10243e-221
RRM1	1.21472e-231	0.531925	0.662	0.252	2.50111e-227
SAC3D1	1.28154e-201	0.531539	0.719	0.383	2.63869e-197
PA2G4	3.06215e-296	0.531238	0.983	0.915	6.30496e-292
RFLNB	9.30733e-224	0.530347	0.816	0.488	1.91638e-219
CDC25B	4.95428e-168	0.528956	0.48	0.141	1.02009e-163
TRIP13	5.66312e-265	0.528723	0.526	0.074	1.16604e-260
JPT1	5.54923e-306	0.528635	0.999	0.99	1.14259e-301
TIMM10	1.30853e-262	0.527011	0.926	0.708	2.69427e-258
CBX5	4.73898e-251	0.525157	0.77	0.382	9.75756e-247
SGO2	6.63971e-187	0.525134	0.403	0.048	1.36712e-182
DLGAP5	1.81988e-214	0.524763	0.442	0.047	3.74714e-210
SSRP1	3.47943e-257	0.523946	0.891	0.605	7.16414e-253
CBR3	3.10588e-190	0.52377	0.672	0.316	6.39501e-186
BUB3	7.62964e-184	0.52175	0.852	0.63	1.57094e-179
NUCKS1	0	0.520778	0.997	0.992	0
SHCBP1	2.73498e-251	0.520722	0.485	0.051	5.63132e-247
FAM83D	1.0425e-167	0.520665	0.363	0.037	2.14652e-163
MCM5	6.8823e-199	0.515441	0.548	0.155	1.41707e-194
C19orf48	2.18454e-181	0.515395	0.721	0.387	4.49796e-177
ODC1	3.58153e-207	0.515129	0.875	0.618	7.37437e-203
CDCA5	1.88593e-220	0.514758	0.433	0.035	3.88312e-216
POLD2	2.15011e-271	0.511571	0.942	0.741	4.42708e-267
TUBG1	8.69692e-229	0.510388	0.868	0.584	1.7907e-224
MAD2L2	2.81861e-240	0.509307	0.897	0.659	5.80351e-236
PAICS	2.46228e-232	0.508775	0.827	0.479	5.06983e-228
MGST1	1.05925e-182	0.507108	0.952	0.876	2.18101e-178
TFPI2	5.41696e-70	0.506997	0.889	0.844	1.11535e-65
PFKP	3.02699e-234	0.50665	0.85	0.529	6.23257e-230
LSM4	0	0.506621	0.999	0.982	0
S100A10	1.65919e-197	0.506057	0.988	0.95	3.41628e-193
SPDL1	9.55949e-193	0.501814	0.527	0.151	1.9683e-188
USP1	5.80525e-179	0.501466	0.602	0.251	1.1953e-174
PKMYT1	3.62184e-217	0.500662	0.44	0.044	7.45738e-213
FOXM1	7.73853e-252	0.500409	0.541	0.098	1.59336e-247
SLC25A5	0	0.500173	0.999	0.998	0
USP53	1.37634e-146	-0.50202	0.372	0.621	2.83388e-142
ZFP36	1.61552e-136	-0.50534	0.861	0.964	3.32637e-132
DIO2	4.59331e-201	-0.513489	0.079	0.322	9.45763e-197
ALDH1A1	1.59677e-113	-0.514127	0.293	0.539	3.28774e-109
CTSA	4.47864e-252	-0.514188	0.899	0.984	9.22152e-248
CTSB	0	-0.514279	0.998	1	0
FKBP10	4.75425e-299	-0.515381	0.944	0.995	9.789e-295
AEBP1	1.44008e-191	-0.519088	0.692	0.88	2.96513e-187
CTGF	4.85213e-132	-0.532191	0.897	0.982	9.99053e-128
MARCKSL1	2.62503e-225	-0.536141	0.864	0.958	5.40494e-221
SERPINE2	1.68335e-101	-0.53731	0.773	0.896	3.46602e-97
QPRT	3.12534e-203	-0.539431	0.656	0.89	6.43508e-199
FILIP1L	6.54467e-168	-0.53997	0.697	0.893	1.34755e-163
IFI27	8.20425e-76	-0.544776	0.209	0.386	1.68925e-71
ANTXR1	1.97552e-210	-0.545899	0.624	0.849	4.0676e-206
PKIG	0	-0.551615	0.927	0.998	0
PCOLCE	6.87475e-276	-0.551642	0.985	0.998	1.41551e-271
PLD3	1.7966e-267	-0.552707	0.789	0.938	3.6992e-263
SPARC	0	-0.562823	1	1	0
MALAT1	1.84439e-186	-0.564543	1	1	3.79759e-182
SSR4	0	-0.568634	1	1	0
DCN	4.3901e-108	-0.568861	0.403	0.604	9.03921e-104
LY6E	0	-0.569312	1	1	0
FCGRT	8.66041e-250	-0.588757	0.767	0.93	1.78318e-245
CHI3L1	6.55086e-93	-0.590331	0.137	0.32	1.34882e-88
LRPAP1	0	-0.592062	0.929	0.985	0
CEMIP	1.05472e-214	-0.600044	0.077	0.325	2.17166e-210
CRABP2	1.69933e-91	-0.617901	0.332	0.53	3.49891e-87
LBH	6.63961e-163	-0.619847	0.544	0.784	1.36709e-158
S100A4	1.03289e-147	-0.621708	0.736	0.914	2.12673e-143
HLA-A	0	-0.623553	0.999	1	0
LOXL4	4.13895e-175	-0.632213	0.186	0.459	8.52209e-171
LGALS3BP	0	-0.632315	0.88	0.984	0
CHCHD10	0	-0.632447	0.818	0.97	0
B2M	0	-0.64588	1	1	0
FKBP7	9.88774e-291	-0.650949	0.558	0.839	2.03589e-286
PSAP	0	-0.653667	0.949	0.997	0
SBF2-AS1	7.65018e-190	-0.65562	0.523	0.809	1.57517e-185
PDPN	2.7106e-244	-0.659474	0.386	0.71	5.58112e-240
ISLR	9.22591e-184	-0.659836	0.572	0.811	1.89962e-179
GRN	0	-0.660402	0.917	0.986	0
TMEM59	0	-0.662768	0.962	0.998	0
GDF15	3.46241e-134	-0.669325	0.595	0.816	7.12911e-130
SERPINF1	4.83503e-261	-0.680473	0.308	0.657	9.95532e-257
PTGDS	4.69034e-103	-0.688371	0.181	0.385	9.65741e-99
HLA-C	0	-0.691694	0.994	1	0
GSN	0	-0.692184	0.871	0.992	0
COL3A1	0	-0.696962	0.942	0.992	0
ITM2B	0	-0.699016	0.984	1	0
IFITM2	0	-0.699157	0.946	0.992	0
GJA1	1.6251e-293	-0.722431	0.656	0.906	3.34607e-289
IGFBP7	0	-0.733474	1	1	0
HLA-B	0	-0.749804	0.967	1	0
TCIM	2.49762e-273	-0.750865	0.29	0.653	5.14259e-269
FAM213A	0	-0.765218	0.684	0.948	0
IFITM3	0	-0.768546	1	1	0
COL12A1	9.10729e-256	-0.789785	0.644	0.863	1.87519e-251
COL8A1	0	-0.796816	0.706	0.914	0
RBP1	8.92868e-284	-0.820316	0.846	0.973	1.83842e-279
CST3	0	-0.843746	1	1	0
MFGE8	0	-0.85579	0.825	0.978	0
NEAT1	0	-0.899424	0.987	0.999	0
RAMP1	0	-0.929073	0.776	0.966	0
CTSK	0	-0.936501	0.779	0.96	0
PAMR1	0	-0.948256	0.831	0.991	0
RGCC	0	-1.02163	0.641	0.939	0
CARD16	0	-1.03621	0.778	0.982	0
LUM	3.98108e-286	-1.07744	0.699	0.909	8.19705e-282
SOX4	0	-1.08075	0.67	0.942	0
MMP1	0	-1.35864	0.179	0.587	0
SPON2	0	-1.46252	0.967	0.999	0
MMP10	0	-1.69565	0.086	0.599	0
CST1	0	-2.00273	0.224	0.741	0
MGP	6.76641e-230	-2.14329	0.28	0.587	1.3932e-225
MMP3	0	-2.19992	0.495	0.881	0
MMP11	0	-2.24148	0.347	0.86	0
