# Supplementary material for: Altered differentiation of endometrial mesenchymal stromal fibroblasts is associated with endometriosis susceptibility
Source: Commun Biol. 2022 Jun 20;5:600. doi: 10.1038/s42003-022-03541-3 (PMC9209414; doi:10.1038/s42003-022-03541-3)
Supplement: Supplementary file 9 — Supplementary Data 6 [file 42003_2022_3541_MOESM9_ESM.xlsx]

## Sheet: Sheet1
Supplementary Data 6: Significantly different gene expression between cluster 0 and cluster 2
	p_val	avg_logFC	pct.1	pct.2	p_val_adj
ACTA2	7.94264e-155	1.04462	0.974	0.955	1.63539e-150
IGFBP5	5.52814e-106	0.961991	0.889	0.832	1.13824e-101
CNN1	1.12469e-142	0.777245	0.739	0.521	2.31574e-138
HSPB6	4.12555e-227	0.731203	0.732	0.421	8.49451e-223
IGFBP3	4.56561e-99	0.706097	0.362	0.129	9.4006e-95
GREM1	1.4906e-245	0.694142	0.937	0.799	3.06914e-241
KRT18	4.80836e-41	0.526572	0.77	0.683	9.90041e-37
FAM213A	2.62814e-184	-0.50104	0.8	0.948	5.41134e-180
S100A4	3.00034e-137	-0.503773	0.775	0.914	6.17771e-133
RAMP1	1.12515e-146	-0.519218	0.91	0.966	2.31668e-142
PLAU	6.58922e-114	-0.524901	0.614	0.79	1.35672e-109
CARD16	4.80461e-248	-0.60248	0.897	0.982	9.89269e-244
SPON2	1.50125e-259	-0.621471	0.995	0.999	3.09107e-255
MMP10	0	-1.55486	0.127	0.599	0
MMP1	0	-1.68862	0.127	0.587	0
CST1	0	-2.27623	0.192	0.741	0
MMP3	0	-2.36265	0.446	0.881	0
